# Supplementary material for: Copper-induced concomitant increases in photosynthesis, respiration, and C, N and S assimilation revealed by transcriptomic analyses in Ulva compressa (Chlorophyta)
Source: BMC Plant Biol. 2020 Jan 15;20:25. doi: 10.1186/s12870-019-2229-5 (PMC6964094; doi:10.1186/s12870-019-2229-5)
Supplement: Supplementary file 5 — Additional file 5: Table S2. List of all transcripts in time points 0 vs. 1, 0 vs.3, 0 vs. 5, their differential expression and the encoded protein. [file 12870_2019_2229_MOESM5_ESM.xlsx]

## Sheet: Hoja1
Supplementary table 2
List of all transcripts in time points 0 vs 1, 0 vs 3, 0 vs 5, their differential expression and the encoded proteins
0 vs 1
GeneID	log2FoldChange(copper1/Control)	FDR	Up/Down-Regulation	Encoded Proteins
CL1.Contig10_All	1.3367	9.74828e-08	Up	sp|Q6PUR6.1|RecName: Full=GPN-loop GTPase 2; AltName: Full=ATP-binding domain 1 family member B [Danio rerio]
CL1.Contig14_All	1.1384	0.0241087	Up	sp|Q5TKD8.1|RecName: Full=Thioredoxin-like 2, chloroplastic; AltName: Full=Lilium-type thioredoxin 2; AltName: Full=OsTrx19; Flags: Precursor [Oryza sativa Japonica Group]
CL1.Contig17_All	1.79692	3.20105e-05	Up	sp|Q5TKD8.1|RecName: Full=Thioredoxin-like 2, chloroplastic; AltName: Full=Lilium-type thioredoxin 2; AltName: Full=OsTrx19; Flags: Precursor [Oryza sativa Japonica Group]
CL1.Contig18_All	1.64487	1.36824e-06	Up	sp|Q0A9G6.1|RecName: Full=Putative 4-hydroxy-4-methyl-2-oxoglutarate aldolase; Short=HMG aldolase; AltName: Full=Oxaloacetate decarboxylase; Short=OAA decarboxylase; AltName: Full=Regulator of ribonuclease activity homolog; AltName: Full=RraA-like protein [Alkalilimnicola ehrlichii MLHE-1]
CL1.Contig3_All	1.26089	7.1957e-07	Up	sp|Q6PUR6.1|RecName: Full=GPN-loop GTPase 2; AltName: Full=ATP-binding domain 1 family member B [Danio rerio]
CL1.Contig4_All	1.81248	5.81406e-11	Up	sp|Q6PUR6.1|RecName: Full=GPN-loop GTPase 2; AltName: Full=ATP-binding domain 1 family member B [Danio rerio]
CL10.Contig3_All	4.36438	0.00156595	Up	No Blast Hit
CL10.Contig9_All	3.52637	0.0168881	Up	No Blast Hit
CL10000.Contig2_All	1.02328	4.2166e-06	Up	sp|Q8RWA7.1|RecName: Full=NADH dehydrogenase [ubiquinone] 1 alpha subcomplex subunit 13-A; AltName: Full=Protein MATERNAL EFFECT EMBRYO ARREST 4 [Arabidopsis thaliana]
CL10004.Contig1_All	1.17461	1.53521e-05	Up	sp|B5X4Z4.1|RecName: Full=Probable amino-acid acetyltransferase NAGS2, chloroplastic; AltName: Full=N-acetylglutamate synthase 2; Flags: Precursor [Arabidopsis thaliana]
CL10004.Contig2_All	1.45064	9.81041e-07	Up	sp|B5X4Z4.1|RecName: Full=Probable amino-acid acetyltransferase NAGS2, chloroplastic; AltName: Full=N-acetylglutamate synthase 2; Flags: Precursor [Arabidopsis thaliana]
CL10016.Contig2_All	2.14012	0.0192399	Up	No Blast Hit
CL10018.Contig1_All	3.00448	4.19635e-46	Up	sp|Q9SUM3.1|RecName: Full=NADPH--cytochrome P450 reductase 2; Short=CPR 2; Short=P450R 2 [Arabidopsis thaliana]
CL10018.Contig2_All	1.7604	4.04428e-11	Up	sp|Q9SUM3.1|RecName: Full=NADPH--cytochrome P450 reductase 2; Short=CPR 2; Short=P450R 2 [Arabidopsis thaliana]
CL1002.Contig6_All	1.78104	0.000118123	Up	sp|Q9XIK6.2|RecName: Full=Paired amphipathic helix protein Sin3-like 6 [Arabidopsis thaliana]
CL10029.Contig1_All	1.35179	1.78894e-13	Up	sp|Q6GPW2.1|RecName: Full=Small ubiquitin-related modifier 2-B; Short=SUMO-2-B; Flags: Precursor [Xenopus laevis]
CL10039.Contig1_All	4.11138	0.0263339	Up	sp|P23880.1|RecName: Full=Serine/threonine-protein phosphatase PP1-2; AltName: Full=Suppressor protein SDS21 [Schizosaccharomyces pombe 972h-]
CL10043.Contig1_All	2.19806	0.0197941	Up	sp|P23342.1|RecName: Full=Monomeric sarcosine oxidase; Short=MSOX [Bacillus sp. NS-129]
CL10043.Contig2_All	2.39454	1.03318e-28	Up	sp|P40859.2|RecName: Full=Monomeric sarcosine oxidase; Short=MSOX [Bacillus sp. B-0618]
CL10043.Contig3_All	1.29325	2.5204e-16	Up	sp|P40859.2|RecName: Full=Monomeric sarcosine oxidase; Short=MSOX [Bacillus sp. B-0618]
CL10045.Contig3_All	2.46205	0.0123037	Up	No Blast Hit
CL10047.Contig2_All	1.0399	7.4638e-08	Up	sp|Q7RTR2.2|RecName: Full=NLR family CARD domain-containing protein 3; AltName: Full=CARD15-like protein; AltName: Full=Caterpiller protein 16.2; Short=CLR16.2; AltName: Full=NACHT, LRR and CARD domains-containing protein 3; AltName: Full=Nucleotide-binding oligomerization domain protein 3 [Homo sapiens]
CL1005.Contig7_All	1.25684	0.0229048	Up	No Blast Hit
CL10055.Contig2_All	4.32205	0.0161203	Up	No Blast Hit
CL10055.Contig3_All	1.68857	3.81429e-20	Up	No Blast Hit
CL10055.Contig4_All	2.75059	2.54576e-41	Up	No Blast Hit
CL10057.Contig2_All	1.40347	4.44329e-10	Up	No Blast Hit
CL10059.Contig2_All	1.01455	0.0318397	Up	No Blast Hit
CL1006.Contig1_All	1.5223	2.26425e-15	Up	sp|Q9D967.1|RecName: Full=Magnesium-dependent phosphatase 1; Short=MDP-1 [Mus musculus]
CL1006.Contig2_All	2.10947	6.99877e-23	Up	sp|Q5Z9I2.1|RecName: Full=Probable isoprenylcysteine alpha-carbonyl methylesterase ICMEL1; AltName: Full=Isoprenylcysteine methylesterase-like protein 1 [Oryza sativa Japonica Group]
CL10061.Contig1_All	2.79187	0.0416634	Up	sp|P10978.1|RecName: Full=Retrovirus-related Pol polyprotein from transposon TNT 1-94; Includes: RecName: Full=Protease; Includes: RecName: Full=Reverse transcriptase; Includes: RecName: Full=Endonuclease [Nicotiana tabacum]
CL10062.Contig3_All	1.59202	2.58793e-05	Up	sp|O65023.2|RecName: Full=Probable envelope ADP,ATP carrier protein, chloroplastic; AltName: Full=Envelope ADP/ATP translocase; Flags: Precursor [Arabidopsis thaliana]
CL10067.Contig1_All	1.72787	3.56273e-17	Up	sp|P44401.1|RecName: Full=Xylulose kinase; Short=Xylulokinase [Haemophilus influenzae Rd KW20]
CL10067.Contig2_All	2.4358	0.00485673	Up	sp|P44401.1|RecName: Full=Xylulose kinase; Short=Xylulokinase [Haemophilus influenzae Rd KW20]
CL10067.Contig3_All	1.30446	1.68706e-05	Up	sp|P44401.1|RecName: Full=Xylulose kinase; Short=Xylulokinase [Haemophilus influenzae Rd KW20]
CL1007.Contig48_All	6.64057	2.12739e-06	Up	sp|A8HQ54.1|RecName: Full=Dynein regulatory complex protein 9; AltName: Full=Flagellar associated protein 122 [Chlamydomonas reinhardtii]
CL10070.Contig3_All	1.88811	0.0153407	Up	sp|Q6ZUG5.1|RecName: Full=Uncharacterized protein FLJ43738 [Homo sapiens]
CL10072.Contig12_All	4.07759	0.000351582	Up	sp|O23939.2|RecName: Full=2-methylene-furan-3-one reductase; AltName: Full=Enone oxidoreductase; AltName: Full=Quinone oxidoreductase; Short=FaQR [Fragaria vesca]
CL10072.Contig3_All	1.26469	0.000846785	Up	sp|O23939.2|RecName: Full=2-methylene-furan-3-one reductase; AltName: Full=Enone oxidoreductase; AltName: Full=Quinone oxidoreductase; Short=FaQR [Fragaria vesca]
CL10072.Contig7_All	5.06683	0.00279319	Up	sp|O23939.2|RecName: Full=2-methylene-furan-3-one reductase; AltName: Full=Enone oxidoreductase; AltName: Full=Quinone oxidoreductase; Short=FaQR [Fragaria vesca]
CL10074.Contig2_All	7.80474	8.04459e-10	Up	No Blast Hit
CL1008.Contig2_All	1.81898	0.000758989	Up	No Blast Hit
CL1008.Contig3_All	2.43283	7.63947e-10	Up	No Blast Hit
CL1008.Contig4_All	2.24106	1.06072e-22	Up	No Blast Hit
CL1008.Contig5_All	3.07346	6.90093e-25	Up	No Blast Hit
CL1008.Contig6_All	2.574	2.5223e-09	Up	No Blast Hit
CL1008.Contig9_All	3.86534	2.1608e-11	Up	No Blast Hit
CL10086.Contig2_All	1.54446	3.42067e-06	Up	No Blast Hit
CL10088.Contig1_All	2.0759	2.2095e-52	Up	No Blast Hit
CL10092.Contig6_All	3.54689	6.83757e-15	Up	No Blast Hit
CL10092.Contig7_All	1.74878	0.000780368	Up	No Blast Hit
CL10092.Contig8_All	2.98119	5.10538e-05	Up	No Blast Hit
CL101.Contig3_All	1.26017	3.14449e-23	Up	No Blast Hit
CL101.Contig4_All	1.58344	1.8505e-32	Up	No Blast Hit
CL1010.Contig11_All	2.39094	0.000108977	Up	No Blast Hit
CL1010.Contig16_All	2.33139	0.000274163	Up	No Blast Hit
CL1010.Contig19_All	1.6361	4.11683e-12	Up	No Blast Hit
CL1010.Contig2_All	1.29636	2.2856e-10	Up	No Blast Hit
CL1010.Contig3_All	2.23533	0.000143136	Up	sp|P05689.2|RecName: Full=Cathepsin Z; Flags: Precursor [Bos taurus]
CL10101.Contig1_All	1.31648	0.0286132	Up	No Blast Hit
CL10101.Contig2_All	2.00244	1.22236e-13	Up	No Blast Hit
CL10102.Contig24_All	2.20308	0.00941582	Up	No Blast Hit
CL10102.Contig32_All	1.62576	0.0170828	Up	No Blast Hit
CL10102.Contig42_All	3.27362	0.000942508	Up	No Blast Hit
CL10104.Contig3_All	2.43227	0.00271729	Up	No Blast Hit
CL10106.Contig1_All	4.0731	0.0111814	Up	No Blast Hit
CL10106.Contig2_All	6.34071	5.84097e-07	Up	No Blast Hit
CL10107.Contig2_All	2.49158	0.0300528	Up	sp|Q9XFH3.1|RecName: Full=Mitotic spindle checkpoint protein MAD2 [Zea mays]
CL10108.Contig2_All	3.6345	0.0201358	Up	No Blast Hit
CL10113.Contig2_All	1.78004	0.00582869	Up	sp|Q5VU57.3|RecName: Full=Cytosolic carboxypeptidase 6; AltName: Full=ATP/GTP-binding protein-like 4 [Homo sapiens]
CL10118.Contig1_All	1.02201	0.00390847	Up	sp|Q8L785.1|RecName: Full=Glycine--tRNA ligase, chloroplastic/mitochondrial 2; AltName: Full=Glycyl-tRNA synthetase 2; Short=GlyRS-2; AltName: Full=Protein EMBRYO-DEFECTIVE-DEVELOPMENT 1; Flags: Precursor [Arabidopsis thaliana]
CL1012.Contig1_All	1.06693	0.00146855	Up	No Blast Hit
CL1012.Contig4_All	4.68547	1.74373e-25	Up	No Blast Hit
CL1012.Contig5_All	3.17647	9.63647e-23	Up	No Blast Hit
CL1012.Contig6_All	1.99189	0.025932	Up	No Blast Hit
CL1012.Contig9_All	1.44861	6.98091e-09	Up	No Blast Hit
CL10121.Contig1_All	4.40647	0.00975833	Up	No Blast Hit
CL10124.Contig1_All	3.90887	0.00678478	Up	sp|P59223.1|RecName: Full=40S ribosomal protein S13-1 [Arabidopsis thaliana]
CL10124.Contig2_All	4.44798	0.00213799	Up	sp|P59223.1|RecName: Full=40S ribosomal protein S13-1 [Arabidopsis thaliana]
CL10124.Contig3_All	4.26241	0.0219045	Up	sp|P59223.1|RecName: Full=40S ribosomal protein S13-1 [Arabidopsis thaliana]
CL1013.Contig1_All	1.06695	7.70812e-05	Up	sp|Q4P6G5.1|RecName: Full=AdoMet-dependent rRNA methyltransferase SPB1; AltName: Full=2'-O-ribose RNA methyltransferase; AltName: Full=S-adenosyl-L-methionine-dependent methyltransferase [Ustilago maydis 521]
CL10137.Contig1_All	3.19798	0.00579642	Up	sp|P0CR38.1|RecName: Full=Protein transport protein SEC23 [Cryptococcus neoformans var. neoformans JEC21]sp|P0CR39.1|RecName: Full=Protein transport protein SEC23 [Cryptococcus neoformans var. neoformans B-3501A]
CL10137.Contig3_All	1.59736	1.42412e-31	Up	sp|O74873.1|RecName: Full=Protein transport protein sec23-1 [Schizosaccharomyces pombe 972h-]
CL1014.Contig1_All	2.73583	1.48746e-29	Up	No Blast Hit
CL1014.Contig2_All	1.81397	8.95385e-06	Up	No Blast Hit
CL1014.Contig3_All	1.47765	9.96916e-25	Up	sp|Q8LPJ4.1|RecName: Full=ABC transporter E family member 2; Short=ABC transporter ABCE.2; Short=AtABCE2; AltName: Full=RNase L inhibitor-like protein 2; Short=AtRLI2; Short=AthaRLI2 [Arabidopsis thaliana]
CL10147.Contig1_All	1.32289	4.08088e-10	Up	No Blast Hit
CL10149.Contig1_All	1.05167	0.000185518	Up	No Blast Hit
CL10150.Contig2_All	2.52507	0.000158285	Up	sp|P42798.2|RecName: Full=40S ribosomal protein S15a-1 [Arabidopsis thaliana]
CL10152.Contig1_All	1.11939	2.68031e-12	Up	sp|Q39572.1|RecName: Full=Ras-related protein YPTC6 [Chlamydomonas reinhardtii]
CL10152.Contig2_All	1.65959	0.000868548	Up	sp|Q39572.1|RecName: Full=Ras-related protein YPTC6 [Chlamydomonas reinhardtii]
CL10153.Contig1_All	1.82104	0.00439564	Up	sp|O23657.1|RecName: Full=Ras-related protein RABC1; Short=AtRABC1; AltName: Full=Ras-related protein Rab18; Short=AtRab18 [Arabidopsis thaliana]
CL10153.Contig2_All	1.96184	0.0249198	Up	sp|P36862.1|RecName: Full=GTP-binding protein yptV3 [Volvox carteri]
CL10153.Contig3_All	2.10813	6.15543e-07	Up	sp|O23657.1|RecName: Full=Ras-related protein RABC1; Short=AtRABC1; AltName: Full=Ras-related protein Rab18; Short=AtRab18 [Arabidopsis thaliana]
CL10154.Contig2_All	1.31272	1.06726e-17	Up	sp|Q9CA67.1|RecName: Full=Geranylgeranyl diphosphate reductase, chloroplastic; AltName: Full=Geranylgeranyl reductase; Flags: Precursor [Arabidopsis thaliana]
CL10154.Contig3_All	3.03056	5.45323e-06	Up	No Blast Hit
CL10159.Contig1_All	3.58193	0.00773669	Up	sp|P0DJ54.1|RecName: Full=60S ribosomal protein L24 [Tetrahymena thermophila SB210]
CL10159.Contig4_All	5.06797	0.00365063	Up	sp|P0DJ54.1|RecName: Full=60S ribosomal protein L24 [Tetrahymena thermophila SB210]
CL1016.Contig1_All	1.47514	1.46426e-10	Up	sp|Q9LMR3.1|RecName: Full=Arogenate dehydrogenase 2, chloroplastic; AltName: Full=TyrAAT2; Flags: Precursor [Arabidopsis thaliana]
CL1016.Contig2_All	1.36851	6.87434e-23	Up	sp|Q9LMR3.1|RecName: Full=Arogenate dehydrogenase 2, chloroplastic; AltName: Full=TyrAAT2; Flags: Precursor [Arabidopsis thaliana]
CL10160.Contig2_All	1.98127	0.00813448	Up	sp|Q5PPR6.1|RecName: Full=Cytochrome b5 domain-containing protein 1 [Xenopus laevis]
CL10162.Contig3_All	3.54203	0.0197018	Up	No Blast Hit
CL10175.Contig3_All	1.18456	0.0483774	Up	No Blast Hit
CL1018.Contig1_All	2.85397	1.74792e-11	Up	No Blast Hit
CL1018.Contig3_All	2.29148	1.55887e-41	Up	No Blast Hit
CL1018.Contig4_All	3.13993	1.5146e-42	Up	No Blast Hit
CL1018.Contig5_All	1.01515	5.91029e-14	Up	sp|Q9UPU5.3|RecName: Full=Ubiquitin carboxyl-terminal hydrolase 24; AltName: Full=Deubiquitinating enzyme 24; AltName: Full=Ubiquitin thioesterase 24; AltName: Full=Ubiquitin-specific-processing protease 24 [Homo sapiens]
CL10183.Contig1_All	5.65929	2.4717e-131	Up	sp|Q99315.3|RecName: Full=Transposon Ty3-G Gag-Pol polyprotein; AltName: Full=Gag3-Pol3; AltName: Full=Transposon Ty3-1 TYA-TYB polyprotein; Contains: RecName: Full=Capsid protein; Short=CA; AltName: Full=p24; Contains: RecName: Full=Spacer peptide p3; Contains: RecName: Full=Nucleocapsid protein p11; Short=NC; Contains: RecName: Full=Ty3 protease; Short=PR; AltName: Full=p16; Contains: RecName: …
CL10183.Contig2_All	3.77356	6.82965e-07	Up	No Blast Hit
CL10183.Contig3_All	5.68091	4.32634e-18	Up	No Blast Hit
CL10183.Contig4_All	2.61814	0.000293818	Up	No Blast Hit
CL10183.Contig6_All	5.10612	2.02911e-77	Up	No Blast Hit
CL10183.Contig7_All	5.52283	2.23252e-26	Up	No Blast Hit
CL10183.Contig8_All	2.67137	0.00011142	Up	sp|P20825.1|RecName: Full=Retrovirus-related Pol polyprotein from transposon 297; Includes: RecName: Full=Protease; Includes: RecName: Full=Reverse transcriptase; Includes: RecName: Full=Endonuclease [Drosophila melanogaster]
CL10184.Contig1_All	2.93143	6.81966e-37	Up	sp|Q8BYK4.1|RecName: Full=Retinol dehydrogenase 12 [Mus musculus]
CL10184.Contig2_All	3.6852	2.34774e-08	Up	sp|Q03326.1|RecName: Full=Probable oxidoreductase [Streptomyces antibioticus]
CL10184.Contig5_All	4.81193	6.31453e-245	Up	sp|Q8BYK4.1|RecName: Full=Retinol dehydrogenase 12 [Mus musculus]
CL10184.Contig6_All	2.11502	1.7127e-08	Up	sp|Q8BYK4.1|RecName: Full=Retinol dehydrogenase 12 [Mus musculus]
CL10184.Contig7_All	1.22604	0.0446323	Up	sp|Q8BYK4.1|RecName: Full=Retinol dehydrogenase 12 [Mus musculus]
CL10190.Contig1_All	4.31176	9.33575e-05	Up	No Blast Hit
CL10193.Contig2_All	2.37915	2.19661e-18	Up	sp|O30409.1|RecName: Full=Tyrocidine synthase 3; AltName: Full=Tyrocidine synthase III; Includes: RecName: Full=ATP-dependent asparagine adenylase; Short=AsnA; AltName: Full=Asparagine activase; Includes: RecName: Full=ATP-dependent glutamine adenylase; Short=GlnA; AltName: Full=Glutamine activase; Includes: RecName: Full=ATP-dependent tyrosine adenylase; Short=TyrA; AltName: Full=Tyrosine activa…
CL10194.Contig1_All	3.47363	7.36054e-80	Up	No Blast Hit
CL10194.Contig3_All	8.862	1.63977e-13	Up	No Blast Hit
CL10196.Contig2_All	2.48044	8.39115e-40	Up	sp|Q6TAS3.1|RecName: Full=Aminodeoxychorismate synthase, chloroplastic; Short=ADC synthase; AltName: Full=P-aminobenzoic acid synthase; Short=PABA synthase; AltName: Full=Para-aminobenzoate synthase; Flags: Precursor [Solanum lycopersicum]
CL10199.Contig1_All	1.17584	0.0297021	Up	No Blast Hit
CL10202.Contig1_All	1.66461	0.018219	Up	No Blast Hit
CL10202.Contig2_All	2.27966	3.92234e-58	Up	sp|Q9NP58.1|RecName: Full=ATP-binding cassette sub-family B member 6, mitochondrial; AltName: Full=Mitochondrial ABC transporter 3; Short=Mt-ABC transporter 3; AltName: Full=P-glycoprotein-related protein; AltName: Full=Ubiquitously-expressed mammalian ABC half transporter [Homo sapiens]
CL10202.Contig3_All	3.41727	0.000863682	Up	No Blast Hit
CL10202.Contig4_All	2.56762	1.45737e-45	Up	sp|Q9NP58.1|RecName: Full=ATP-binding cassette sub-family B member 6, mitochondrial; AltName: Full=Mitochondrial ABC transporter 3; Short=Mt-ABC transporter 3; AltName: Full=P-glycoprotein-related protein; AltName: Full=Ubiquitously-expressed mammalian ABC half transporter [Homo sapiens]
CL10202.Contig5_All	1.71988	0.0302253	Up	No Blast Hit
CL10203.Contig1_All	1.08332	1.3197e-08	Up	sp|Q8NI36.1|RecName: Full=WD repeat-containing protein 36; AltName: Full=T-cell activation WD repeat-containing protein; Short=TA-WDRP [Homo sapiens]
CL10206.Contig2_All	5.17912	2.30163e-06	Up	No Blast Hit
CL10206.Contig4_All	3.79173	4.13144e-33	Up	No Blast Hit
CL10208.Contig1_All	3.78161	0.000346088	Up	sp|P68172.1|RecName: Full=Adenosylhomocysteinase; Short=AdoHcyase; AltName: Full=Cytokinin-binding protein CBP57; AltName: Full=S-adenosyl-L-homocysteine hydrolase [Nicotiana sylvestris]sp|P68173.1|RecName: Full=Adenosylhomocysteinase; Short=AdoHcyase; AltName: Full=Cytokinin-binding protein CBP57; AltName: Full=S-adenosyl-L-homocysteine hydrolase [Nicotiana tabacum]
CL10210.Contig1_All	5.94117	8.5101e-26	Up	No Blast Hit
CL10210.Contig2_All	1.87356	0.000790244	Up	No Blast Hit
CL10210.Contig3_All	1.93003	0.000728671	Up	No Blast Hit
CL10215.Contig1_All	5.46736	0.000866547	Up	No Blast Hit
CL10215.Contig2_All	1.34705	0.00358353	Up	No Blast Hit
CL10219.Contig2_All	1.48735	1.20513e-22	Up	No Blast Hit
CL1022.Contig1_All	1.10532	0.0268907	Up	sp|Q54FD7.1|RecName: Full=Electron transfer flavoprotein subunit alpha, mitochondrial; Short=Alpha-ETF; Flags: Precursor [Dictyostelium discoideum]
CL1022.Contig2_All	1.23287	3.18708e-09	Up	sp|Q54FD7.1|RecName: Full=Electron transfer flavoprotein subunit alpha, mitochondrial; Short=Alpha-ETF; Flags: Precursor [Dictyostelium discoideum]
CL1022.Contig4_All	1.78532	3.6309e-29	Up	sp|Q54FD7.1|RecName: Full=Electron transfer flavoprotein subunit alpha, mitochondrial; Short=Alpha-ETF; Flags: Precursor [Dictyostelium discoideum]
CL10220.Contig15_All	3.18698	0.000211531	Up	sp|P31300.1|RecName: Full=Cysteine synthase, chloroplastic/chromoplastic; AltName: Full=CSase B; Short=CS-B; AltName: Full=O-acetylserine (thiol)-lyase; AltName: Full=O-acetylserine sulfhydrylase; AltName: Full=OAS-TL B; Flags: Precursor [Capsicum annuum]
CL10220.Contig39_All	2.21804	0.000120276	Up	sp|O81155.1|RecName: Full=Cysteine synthase, chloroplastic/chromoplastic; AltName: Full=CSase B; Short=CS-B; AltName: Full=O-acetylserine (thiol)-lyase; AltName: Full=O-acetylserine sulfhydrylase; AltName: Full=OAS-TL B; Flags: Precursor [Solanum tuberosum]
CL10220.Contig51_All	1.84077	0.00351968	Up	sp|P31300.1|RecName: Full=Cysteine synthase, chloroplastic/chromoplastic; AltName: Full=CSase B; Short=CS-B; AltName: Full=O-acetylserine (thiol)-lyase; AltName: Full=O-acetylserine sulfhydrylase; AltName: Full=OAS-TL B; Flags: Precursor [Capsicum annuum]
CL10220.Contig56_All	1.00782	0.0033767	Up	sp|P31300.1|RecName: Full=Cysteine synthase, chloroplastic/chromoplastic; AltName: Full=CSase B; Short=CS-B; AltName: Full=O-acetylserine (thiol)-lyase; AltName: Full=O-acetylserine sulfhydrylase; AltName: Full=OAS-TL B; Flags: Precursor [Capsicum annuum]
CL10222.Contig2_All	2.39671	6.43866e-09	Up	sp|Q8CHJ1.3|RecName: Full=Phosphatidylinositol glycan anchor biosynthesis class U protein; AltName: Full=Cell division cycle protein 91-like 1; Short=Protein CDC91-like 1; AltName: Full=GPI transamidase component PIG-U; AltName: Full=Liver regeneration-related protein LRRGT00059 [Rattus norvegicus]
CL10226.Contig1_All	1.4801	1.08724e-05	Up	No Blast Hit
CL10226.Contig2_All	2.12526	0.0467147	Up	No Blast Hit
CL1023.Contig1_All	5.14296	0.00172978	Up	sp|P10978.1|RecName: Full=Retrovirus-related Pol polyprotein from transposon TNT 1-94; Includes: RecName: Full=Protease; Includes: RecName: Full=Reverse transcriptase; Includes: RecName: Full=Endonuclease [Nicotiana tabacum]
CL10231.Contig2_All	1.12231	0.020558	Up	sp|Q54GD8.1|RecName: Full=PXMP2/4 family protein 3; Flags: Precursor [Dictyostelium discoideum]
CL10233.Contig2_All	1.9397	0.00962827	Up	sp|Q9MA55.1|RecName: Full=Acyl-CoA-binding domain-containing protein 4; Short=Acyl-CoA binding protein 4 [Arabidopsis thaliana]
CL10236.Contig1_All	1.62938	7.93997e-13	Up	sp|P38838.1|RecName: Full=DNA-dependent metalloprotease WSS1; AltName: Full=DNA damage response protein WSS1; AltName: Full=SUMO-dependent isopeptidase WSS1; AltName: Full=Weak suppressor of SMT3 protein 1 [Saccharomyces cerevisiae S288C]
CL10236.Contig3_All	1.80687	7.39681e-08	Up	sp|P38838.1|RecName: Full=DNA-dependent metalloprotease WSS1; AltName: Full=DNA damage response protein WSS1; AltName: Full=SUMO-dependent isopeptidase WSS1; AltName: Full=Weak suppressor of SMT3 protein 1 [Saccharomyces cerevisiae S288C]
CL10238.Contig2_All	1.83253	0.0193445	Up	No Blast Hit
CL10239.Contig1_All	2.88014	5.09938e-31	Up	sp|Q9Y103.1|RecName: Full=Septin-interacting protein 1; AltName: Full=Septin and tuftelin-interacting protein 1; Short=STIP-1 [Drosophila melanogaster]
CL10239.Contig2_All	3.60553	7.8563e-28	Up	sp|Q0IIX9.2|RecName: Full=Tuftelin-interacting protein 11; AltName: Full=Septin and tuftelin-interacting protein 1; Short=STIP-1 [Xenopus tropicalis]
CL10240.Contig2_All	1.60923	1.41655e-08	Up	sp|B1JBD9.1|RecName: Full=Siroheme synthase; Includes: RecName: Full=Uroporphyrinogen-III C-methyltransferase; Short=Urogen III methylase; AltName: Full=SUMT; AltName: Full=Uroporphyrinogen III methylase; Short=UROM; Includes: RecName: Full=Precorrin-2 dehydrogenase; Includes: RecName: Full=Sirohydrochlorin ferrochelatase [Pseudomonas putida W619]
CL10246.Contig1_All	1.92719	0.00167864	Up	sp|O49884.1|RecName: Full=60S ribosomal protein L30 [Lupinus luteus]
CL1025.Contig1_All	1.40337	6.71453e-08	Up	No Blast Hit
CL1025.Contig6_All	6.59869	2.80524e-06	Up	No Blast Hit
CL1025.Contig9_All	1.31711	0.00335048	Up	sp|Q94A68.1|RecName: Full=Uncharacterized oxidoreductase At1g06690, chloroplastic; Flags: Precursor [Arabidopsis thaliana]
CL10251.Contig1_All	2.2631	0.000874794	Up	No Blast Hit
CL10253.Contig1_All	1.52493	1.29072e-06	Up	sp|K7UTH7.1|RecName: Full=GTPase ERA1, chloroplastic; Short=Zm-ERA1; AltName: Full=GTP-binding protein ERA1; Flags: Precursor [Zea mays]
CL10253.Contig2_All	1.03362	0.00165418	Up	sp|K7UTH7.1|RecName: Full=GTPase ERA1, chloroplastic; Short=Zm-ERA1; AltName: Full=GTP-binding protein ERA1; Flags: Precursor [Zea mays]
CL10254.Contig1_All	1.19176	8.06211e-07	Up	sp|Q556J2.1|RecName: Full=3-ketodihydrosphingosine reductase; Short=KDS reductase; AltName: Full=3-dehydrosphinganine reductase; Flags: Precursor [Dictyostelium discoideum]
CL10256.Contig1_All	2.38747	5.10702e-10	Up	sp|Q9LZF6.2|RecName: Full=Cell division control protein 48 homolog E; Short=AtCDC48e; AltName: Full=Transitional endoplasmic reticulum ATPase E [Arabidopsis thaliana]
CL10273.Contig1_All	1.85388	6.99907e-45	Up	sp|Q3SZ85.2|RecName: Full=Putative peptidyl-tRNA hydrolase PTRHD1; AltName: Full=Peptidyl-tRNA hydrolase domain-containing protein 1 [Bos taurus]
CL10273.Contig2_All	1.59168	0.000172125	Up	sp|Q3SZ85.2|RecName: Full=Putative peptidyl-tRNA hydrolase PTRHD1; AltName: Full=Peptidyl-tRNA hydrolase domain-containing protein 1 [Bos taurus]
CL10276.Contig10_All	4.71016	5.18238e-34	Up	No Blast Hit
CL10276.Contig11_All	5.42016	1.22406e-05	Up	No Blast Hit
CL1028.Contig2_All	2.13141	8.68396e-07	Up	No Blast Hit
CL10281.Contig1_All	3.19991	0.0485075	Up	No Blast Hit
CL10282.Contig3_All	1.04536	9.75861e-08	Up	sp|A2VDR8.1|RecName: Full=Conserved oligomeric Golgi complex subunit 7; Short=COG complex subunit 7; AltName: Full=Component of oligomeric Golgi complex 7 [Bos taurus]
CL10284.Contig3_All	2.86376	0.0195422	Up	No Blast Hit
CL10287.Contig1_All	1.48786	1.65305e-05	Up	No Blast Hit
CL10290.Contig1_All	4.25536	2.28918e-88	Up	No Blast Hit
CL10290.Contig2_All	3.60309	8.39723e-20	Up	No Blast Hit
CL103.Contig1_All	2.92067	0.0423496	Up	No Blast Hit
CL103.Contig15_All	1.92919	0.0177046	Up	No Blast Hit
CL103.Contig21_All	2.80492	0.00011738	Up	No Blast Hit
CL103.Contig25_All	2.14305	5.23772e-15	Up	No Blast Hit
CL103.Contig29_All	3.82379	6.85183e-06	Up	No Blast Hit
CL10300.Contig11_All	2.42589	0.000350001	Up	sp|Q84N64.2|RecName: Full=Dynamin-like protein ARC5; AltName: Full=Dynamin-related protein 5B; AltName: Full=Protein ACCUMULATION AND REPLICATION OF CHLOROPLASTS 5 [Arabidopsis thaliana]
CL10300.Contig12_All	1.33751	0.00758341	Up	sp|Q84N64.2|RecName: Full=Dynamin-like protein ARC5; AltName: Full=Dynamin-related protein 5B; AltName: Full=Protein ACCUMULATION AND REPLICATION OF CHLOROPLASTS 5 [Arabidopsis thaliana]
CL10300.Contig5_All	3.58371	1.59586e-06	Up	sp|Q84N64.2|RecName: Full=Dynamin-like protein ARC5; AltName: Full=Dynamin-related protein 5B; AltName: Full=Protein ACCUMULATION AND REPLICATION OF CHLOROPLASTS 5 [Arabidopsis thaliana]
CL10300.Contig6_All	4.02929	0.00528444	Up	sp|Q84N64.2|RecName: Full=Dynamin-like protein ARC5; AltName: Full=Dynamin-related protein 5B; AltName: Full=Protein ACCUMULATION AND REPLICATION OF CHLOROPLASTS 5 [Arabidopsis thaliana]
CL10300.Contig7_All	1.61832	2.23209e-07	Up	sp|Q84N64.2|RecName: Full=Dynamin-like protein ARC5; AltName: Full=Dynamin-related protein 5B; AltName: Full=Protein ACCUMULATION AND REPLICATION OF CHLOROPLASTS 5 [Arabidopsis thaliana]
CL10300.Contig9_All	2.67509	1.08339e-14	Up	sp|Q84N64.2|RecName: Full=Dynamin-like protein ARC5; AltName: Full=Dynamin-related protein 5B; AltName: Full=Protein ACCUMULATION AND REPLICATION OF CHLOROPLASTS 5 [Arabidopsis thaliana]
CL10301.Contig2_All	2.51741	0.0491255	Up	sp|Q54NM8.1|RecName: Full=Molybdopterin synthase sulfur carrier subunit; AltName: Full=Molybdenum cofactor synthesis protein 2 small subunit; AltName: Full=Molybdenum cofactor synthesis protein 2A; Short=MOCS2A; AltName: Full=Sulfur carrier protein MOCS2A [Dictyostelium discoideum]
CL10306.Contig2_All	2.39742	1.67484e-05	Up	No Blast Hit
CL1031.Contig1_All	1.05629	1.11068e-09	Up	No Blast Hit
CL1031.Contig14_All	1.86174	8.87291e-16	Up	sp|Q9M8Z5.1|RecName: Full=Guanine nucleotide-binding protein-like NSN1; Short=Nucleolar GTP-binding protein NSN1; AltName: Full=DAR GTPase 4; AltName: Full=Protein nucleostemin-like 1 [Arabidopsis thaliana]
CL1031.Contig9_All	1.06231	0.0143175	Up	No Blast Hit
CL10311.Contig1_All	1.46354	8.09482e-05	Up	No Blast Hit
CL10311.Contig2_All	2.4654	0.0462352	Up	No Blast Hit
CL10314.Contig1_All	3.20359	0.0124157	Up	sp|O55737.1|RecName: Full=Putative tyrosine phosphatase 123R [Invertebrate iridescent virus 6]
CL10317.Contig1_All	1.42067	7.61335e-25	Up	sp|Q8L5Y9.2|RecName: Full=Pantothenate kinase 2; Short=AtPANK2; AltName: Full=Pantothenic acid kinase 2 [Arabidopsis thaliana]
CL10321.Contig1_All	1.96134	1.78353e-19	Up	sp|P39102.2|RecName: Full=DnaJ protein homolog XDJ1 [Saccharomyces cerevisiae S288C]
CL10332.Contig1_All	5.29391	0.00203192	Up	No Blast Hit
CL1034.Contig6_All	5.348	0.00129691	Up	sp|Q8BHN5.1|RecName: Full=RNA-binding protein 45; AltName: Full=Developmentally-regulated RNA-binding protein 1; Short=RB-1; AltName: Full=RNA-binding motif protein 45 [Mus musculus]
CL10340.Contig2_All	2.12324	4.84761e-11	Up	sp|Q9BRS2.2|RecName: Full=Serine/threonine-protein kinase RIO1; AltName: Full=RIO kinase 1 [Homo sapiens]
CL10340.Contig3_All	2.53143	0.00890205	Up	sp|Q9BRS2.2|RecName: Full=Serine/threonine-protein kinase RIO1; AltName: Full=RIO kinase 1 [Homo sapiens]
CL10341.Contig1_All	5.63701	1.58899e-07	Up	sp|Q9SV07.1|RecName: Full=Acyl-CoA--sterol O-acyltransferase 1; AltName: Full=Sterol O-acyltransferase 1 [Arabidopsis thaliana]
CL10341.Contig2_All	2.48913	4.39265e-64	Up	sp|Q9HBH5.1|RecName: Full=Retinol dehydrogenase 14; AltName: Full=Alcohol dehydrogenase PAN2; AltName: Full=Short chain dehydrogenase/reductase family 7C member 4 [Homo sapiens]
CL10342.Contig2_All	2.36215	1.79277e-23	Up	sp|B8DYT2.1|RecName: Full=ATP synthase subunit alpha; AltName: Full=ATP synthase F1 sector subunit alpha; AltName: Full=F-ATPase subunit alpha [Dictyoglomus turgidum DSM 6724]
CL10342.Contig6_All	1.36168	0.00201218	Up	sp|B5YBQ0.1|RecName: Full=ATP synthase subunit alpha; AltName: Full=ATP synthase F1 sector subunit alpha; AltName: Full=F-ATPase subunit alpha [Dictyoglomus thermophilum H-6-12]
CL1035.Contig13_All	6.9331	3.75592e-07	Up	sp|P73121.1|RecName: Full=Uncharacterized protein slr1919 [Synechocystis sp. PCC 6803 substr. Kazusa]
CL1035.Contig19_All	2.41048	1.24937e-09	Up	sp|P73627.1|RecName: Full=Uncharacterized protein sll1770 [Synechocystis sp. PCC 6803 substr. Kazusa]
CL1035.Contig25_All	1.46395	2.88933e-09	Up	sp|P73121.1|RecName: Full=Uncharacterized protein slr1919 [Synechocystis sp. PCC 6803 substr. Kazusa]
CL1035.Contig6_All	1.75117	3.14332e-05	Up	sp|P73121.1|RecName: Full=Uncharacterized protein slr1919 [Synechocystis sp. PCC 6803 substr. Kazusa]
CL10356.Contig1_All	2.31282	2.01656e-41	Up	sp|Q9LRP2.1|RecName: Full=Probable sugar phosphate/phosphate translocator At3g17430 [Arabidopsis thaliana]
CL10356.Contig2_All	2.95422	9.92293e-40	Up	sp|Q9LRP2.1|RecName: Full=Probable sugar phosphate/phosphate translocator At3g17430 [Arabidopsis thaliana]
CL10356.Contig4_All	2.52587	2.10063e-20	Up	sp|Q9LRP2.1|RecName: Full=Probable sugar phosphate/phosphate translocator At3g17430 [Arabidopsis thaliana]
CL10358.Contig3_All	1.78286	0.0194105	Up	sp|P21616.4|RecName: Full=Pyrophosphate-energized vacuolar membrane proton pump; AltName: Full=Pyrophosphate-energized inorganic pyrophosphatase; Short=H(+)-PPase; AltName: Full=Vacuolar H(+)-pyrophosphatase [Vigna radiata var. radiata]
CL10363.Contig2_All	1.34839	0.000183287	Up	No Blast Hit
CL10365.Contig2_All	1.33458	3.74433e-06	Up	No Blast Hit
CL10366.Contig1_All	2.03816	0.0333507	Up	No Blast Hit
CL10367.Contig2_All	2.86951	0.0273038	Up	sp|Q9FLN5.1|RecName: Full=V-type proton ATPase subunit e1; Short=V-ATPase subunit e1; AltName: Full=Vacuolar H(+)-ATPase subunit e isoform 1; AltName: Full=Vacuolar proton pump subunit e1 [Arabidopsis thaliana]
CL10371.Contig2_All	2.55014	1.43455e-23	Up	sp|Q9WUT3.1|RecName: Full=Ribosomal protein S6 kinase alpha-2; Short=S6K-alpha-2; AltName: Full=90 kDa ribosomal protein S6 kinase 2; Short=p90-RSK 2; Short=p90RSK2; AltName: Full=MAP kinase-activated protein kinase 1c; Short=MAPK-activated protein kinase 1c; Short=MAPKAP kinase 1c; Short=MAPKAPK-1c; AltName: Full=Protein-tyrosine kinase Mpk-9; AltName: Full=Ribosomal S6 kinase 3; Short=RSK-3; Al…
CL10371.Contig3_All	1.85814	2.518e-05	Up	sp|Q9XA16.1|RecName: Full=Probable serine/threonine-protein kinase SCO3848 [Streptomyces coelicolor A3(2)]
CL10372.Contig2_All	2.19625	0.00137291	Up	sp|Q39613.1|RecName: Full=Peptidyl-prolyl cis-trans isomerase; Short=PPIase; AltName: Full=Cyclophilin; AltName: Full=Cyclosporin A-binding protein; AltName: Full=Rotamase [Catharanthus roseus]
CL10375.Contig2_All	1.04452	0.00190574	Up	sp|Q96EC8.2|RecName: Full=Protein YIPF6; AltName: Full=YIP1 family member 6 [Homo sapiens]
CL10379.Contig1_All	1.11083	2.18831e-06	Up	No Blast Hit
CL1038.Contig12_All	3.31853	0.0004861	Up	sp|B5YH59.1|RecName: Full=Chaperone protein DnaK; AltName: Full=HSP70; AltName: Full=Heat shock 70 kDa protein; AltName: Full=Heat shock protein 70 [Thermodesulfovibrio yellowstonii DSM 11347]
CL10387.Contig2_All	1.50518	0.000371238	Up	No Blast Hit
CL10397.Contig1_All	3.99469	6.60426e-05	Up	sp|P92186.1|RecName: Full=Protein lin-28; AltName: Full=Abnormal cell lineage protein 28 [Caenorhabditis elegans]
CL1040.Contig5_All	2.95484	4.92621e-14	Up	sp|Q8VZC3.1|RecName: Full=Delta-1-pyrroline-5-carboxylate dehydrogenase 12A1, mitochondrial; Short=AtP5CDH; Short=P5C dehydrogenase; AltName: Full=Aldehyde dehydrogenase family 12 member A1; AltName: Full=L-glutamate gamma-semialdehyde dehydrogenase; Flags: Precursor [Arabidopsis thaliana]
CL1040.Contig8_All	1.52324	6.17486e-10	Up	sp|Q8VZC3.1|RecName: Full=Delta-1-pyrroline-5-carboxylate dehydrogenase 12A1, mitochondrial; Short=AtP5CDH; Short=P5C dehydrogenase; AltName: Full=Aldehyde dehydrogenase family 12 member A1; AltName: Full=L-glutamate gamma-semialdehyde dehydrogenase; Flags: Precursor [Arabidopsis thaliana]
CL1040.Contig9_All	1.28346	9.65795e-21	Up	sp|Q8VZC3.1|RecName: Full=Delta-1-pyrroline-5-carboxylate dehydrogenase 12A1, mitochondrial; Short=AtP5CDH; Short=P5C dehydrogenase; AltName: Full=Aldehyde dehydrogenase family 12 member A1; AltName: Full=L-glutamate gamma-semialdehyde dehydrogenase; Flags: Precursor [Arabidopsis thaliana]
CL10401.Contig3_All	2.52108	8.54031e-73	Up	No Blast Hit
CL10402.Contig2_All	2.35803	1.66612e-06	Up	sp|O13870.2|RecName: Full=General negative regulator of transcription subunit 3 [Schizosaccharomyces pombe 972h-]
CL10408.Contig1_All	3.2506	0.0253149	Up	sp|Q8JFP1.1|RecName: Full=Eukaryotic initiation factor 4A-II; Short=eIF-4A-II; Short=eIF4A-II; AltName: Full=ATP-dependent RNA helicase eIF4A-2 [Gallus gallus]
CL1041.Contig11_All	1.45119	2.11405e-27	Up	sp|Q9ZNT0.1|RecName: Full=Protein SUPPRESSOR OF K(+) TRANSPORT GROWTH DEFECT 1; Short=AtSKD1; AltName: Full=Protein VACUOLAR PROTEIN SORTING 4 [Arabidopsis thaliana]
CL10411.Contig2_All	1.29669	2.49743e-20	Up	No Blast Hit
CL10412.Contig1_All	3.45432	0.0374047	Up	No Blast Hit
CL10423.Contig4_All	1.03672	6.7176e-06	Up	sp|Q84JC0.1|RecName: Full=Ribosomal RNA-processing protein 8 [Arabidopsis thaliana]
CL10424.Contig1_All	2.54856	3.18293e-16	Up	sp|Q9FGI1.1|RecName: Full=E3 ubiquitin-protein ligase listerin; AltName: Full=RING-type E3 ubiquitin transferase listerin [Arabidopsis thaliana]
CL10424.Contig2_All	1.18584	1.34498e-17	Up	sp|Q9FGI1.1|RecName: Full=E3 ubiquitin-protein ligase listerin; AltName: Full=RING-type E3 ubiquitin transferase listerin [Arabidopsis thaliana]
CL10427.Contig1_All	1.76927	0.000776557	Up	No Blast Hit
CL1043.Contig2_All	1.14264	6.49434e-08	Up	sp|Q8YEV0.2|RecName: Full=Protein GrpE; AltName: Full=HSP-70 cofactor [Brucella melitensis bv. 1 str. 16M]
CL1043.Contig3_All	4.01255	4.98424e-30	Up	sp|Q8YEV0.2|RecName: Full=Protein GrpE; AltName: Full=HSP-70 cofactor [Brucella melitensis bv. 1 str. 16M]
CL1043.Contig5_All	1.62133	2.13038e-22	Up	sp|A5VNA6.1|RecName: Full=Protein GrpE; AltName: Full=HSP-70 cofactor [Brucella ovis ATCC 25840]
CL1043.Contig6_All	1.02762	1.8202e-13	Up	sp|Q8YEV0.2|RecName: Full=Protein GrpE; AltName: Full=HSP-70 cofactor [Brucella melitensis bv. 1 str. 16M]
CL10438.Contig6_All	1.21914	0.00267981	Up	No Blast Hit
CL10439.Contig1_All	3.70517	0.00922226	Up	sp|Q9M612.1|RecName: Full=Nascent polypeptide-associated complex subunit alpha-like protein; Short=NAC-alpha-like protein; AltName: Full=Alpha-NAC-like protein [Pinus taeda]
CL1044.Contig1_All	1.28355	2.9655e-15	Up	sp|Q6WVG3.1|RecName: Full=BTB/POZ domain-containing protein KCTD12; AltName: Full=Pfetin; AltName: Full=Predominantly fetal expressed T1 domain [Mus musculus]
CL1044.Contig2_All	1.43316	0.00282765	Up	sp|Q13976.3|RecName: Full=cGMP-dependent protein kinase 1; Short=cGK 1; Short=cGK1; AltName: Full=cGMP-dependent protein kinase I; Short=cGKI [Homo sapiens]
CL1044.Contig3_All	1.13737	7.2728e-09	Up	sp|Q9H3F6.1|RecName: Full=BTB/POZ domain-containing adapter for CUL3-mediated RhoA degradation protein 3; Short=hBACURD3; AltName: Full=BTB/POZ domain-containing protein KCTD10; AltName: Full=Potassium channel tetramerization domain-containing protein 10 [Homo sapiens]
CL1044.Contig4_All	1.94183	0.0152664	Up	sp|Q13976.3|RecName: Full=cGMP-dependent protein kinase 1; Short=cGK 1; Short=cGK1; AltName: Full=cGMP-dependent protein kinase I; Short=cGKI [Homo sapiens]
CL10451.Contig1_All	1.15718	2.58493e-21	Up	No Blast Hit
CL10451.Contig2_All	1.38585	0.014947	Up	No Blast Hit
CL10454.Contig1_All	3.84169	0.00248628	Up	sp|P49205.3|RecName: Full=40S ribosomal protein S17-1 [Arabidopsis thaliana]
CL10454.Contig2_All	5.15289	0.00293943	Up	sp|Q9SQZ1.3|RecName: Full=40S ribosomal protein S17-3 [Arabidopsis thaliana]
CL10455.Contig1_All	1.84879	1.13767e-08	Up	No Blast Hit
CL10458.Contig2_All	3.389	1.39159e-05	Up	sp|O34760.2|RecName: Full=Probable quorum-quenching lactonase YtnP [Bacillus subtilis subsp. subtilis str. 168]
CL1046.Contig1_All	1.48772	0.0478279	Up	sp|Q7XIT1.1|RecName: Full=Serine/threonine-protein kinase/endoribonuclease IRE1; AltName: Full=Endoplasmic reticulum-to-nucleus signaling 1; AltName: Full=Inositol-requiring protein 1; Short=OsIRE1; Includes: RecName: Full=Serine/threonine-protein kinase; Includes: RecName: Full=Endoribonuclease; Flags: Precursor [Oryza sativa Japonica Group]
CL1046.Contig2_All	2.68328	4.56046e-13	Up	sp|Q7XIT1.1|RecName: Full=Serine/threonine-protein kinase/endoribonuclease IRE1; AltName: Full=Endoplasmic reticulum-to-nucleus signaling 1; AltName: Full=Inositol-requiring protein 1; Short=OsIRE1; Includes: RecName: Full=Serine/threonine-protein kinase; Includes: RecName: Full=Endoribonuclease; Flags: Precursor [Oryza sativa Japonica Group]
CL1046.Contig3_All	2.37688	1.85678e-50	Up	sp|Q93VJ2.1|RecName: Full=Serine/threonine-protein kinase/endoribonuclease IRE1b; AltName: Full=Endoplasmic reticulum-to-nucleus signaling 1-1; AltName: Full=Inositol-requiring protein 1-1; Short=AtIRE1-1; AltName: Full=Serine/threonine-protein kinase/endoribonuclease IRE1-1; Includes: RecName: Full=Serine/threonine-protein kinase; Includes: RecName: Full=Endoribonuclease; Flags: Precursor [Arabi…
CL10462.Contig1_All	3.32663	0.00428726	Up	No Blast Hit
CL10465.Contig1_All	1.03726	9.32447e-08	Up	sp|Q8BG79.1|RecName: Full=CWF19-like protein 2 [Mus musculus]
CL10466.Contig2_All	1.13165	0.0450885	Up	No Blast Hit
CL1047.Contig1_All	1.59399	3.50941e-07	Up	sp|Q5JK68.1|RecName: Full=Cyclin-dependent kinase C-2; Short=CDKC;2 [Oryza sativa Japonica Group]
CL1047.Contig12_All	2.27544	0.00383403	Up	sp|Q5JK68.1|RecName: Full=Cyclin-dependent kinase C-2; Short=CDKC;2 [Oryza sativa Japonica Group]
CL1047.Contig13_All	1.21628	1.27772e-07	Up	sp|Q6I5Y0.1|RecName: Full=Cyclin-dependent kinase C-1; Short=CDKC;1 [Oryza sativa Japonica Group]
CL1047.Contig17_All	8.58277	9.37931e-13	Up	sp|Q5JK68.1|RecName: Full=Cyclin-dependent kinase C-2; Short=CDKC;2 [Oryza sativa Japonica Group]
CL1047.Contig23_All	4.76331	0.00512946	Up	sp|Q5JK68.1|RecName: Full=Cyclin-dependent kinase C-2; Short=CDKC;2 [Oryza sativa Japonica Group]
CL1047.Contig24_All	5.33693	0.000826615	Up	sp|Q5JK68.1|RecName: Full=Cyclin-dependent kinase C-2; Short=CDKC;2 [Oryza sativa Japonica Group]
CL1047.Contig25_All	3.58627	1.01187e-11	Up	sp|Q6I5Y0.1|RecName: Full=Cyclin-dependent kinase C-1; Short=CDKC;1 [Oryza sativa Japonica Group]
CL1047.Contig9_All	1.01521	1.40647e-07	Up	sp|Q6I5Y0.1|RecName: Full=Cyclin-dependent kinase C-1; Short=CDKC;1 [Oryza sativa Japonica Group]
CL10475.Contig1_All	2.20762	0.00190944	Up	sp|Q9FJX2.1|RecName: Full=60S ribosomal protein L26-2 [Arabidopsis thaliana]
CL10476.Contig2_All	1.41938	0.00032512	Up	No Blast Hit
CL1048.Contig10_All	1.2986	0.0247703	Up	No Blast Hit
CL1048.Contig12_All	1.13123	0.026681	Up	No Blast Hit
CL1048.Contig13_All	2.27444	2.61691e-07	Up	No Blast Hit
CL1048.Contig5_All	1.89261	2.26943e-07	Up	No Blast Hit
CL1048.Contig7_All	3.39346	1.27127e-11	Up	No Blast Hit
CL1048.Contig8_All	2.73326	5.88972e-12	Up	No Blast Hit
CL10481.Contig4_All	1.49905	1.24635e-15	Up	sp|Q9C9C0.1|RecName: Full=Serine protease SPPA, chloroplastic; AltName: Full=Signal peptide peptidase SPPA; Flags: Precursor [Arabidopsis thaliana]
CL10481.Contig5_All	1.15457	2.58477e-06	Up	sp|Q9C9C0.1|RecName: Full=Serine protease SPPA, chloroplastic; AltName: Full=Signal peptide peptidase SPPA; Flags: Precursor [Arabidopsis thaliana]
CL10485.Contig1_All	2.99391	3.90939e-11	Up	sp|P17571.2|RecName: Full=Nitrate reductase [NADH]; Short=NR [Zea mays]
CL10488.Contig2_All	4.28284	0.00086578	Up	sp|Q6Z1J6.1|RecName: Full=Obg-like ATPase 1; AltName: Full=Ribosome-binding ATPase YchF; Short=OsYchF1 [Oryza sativa Japonica Group]
CL10489.Contig1_All	3.9448	0.020101	Up	sp|Q3SEK0.1|RecName: Full=Caltractin ICL1e; AltName: Full=Centrin-5 [Paramecium tetraurelia]
CL1049.Contig1_All	2.40777	0.00136692	Up	No Blast Hit
CL1049.Contig10_All	1.96098	2.46082e-06	Up	No Blast Hit
CL10495.Contig1_All	1.12957	2.94113e-16	Up	No Blast Hit
CL10495.Contig2_All	2.80112	0.000405518	Up	No Blast Hit
CL10500.Contig1_All	1.1165	2.64345e-05	Up	sp|Q539E5.1|RecName: Full=Putative ascorbate peroxidase; AltName: Full=HvAPX1; Flags: Precursor [Hydra viridissima]
CL10505.Contig4_All	1.13221	0.0152398	Up	sp|Q90XC2.1|RecName: Full=Serine/threonine-protein kinase Nek8; AltName: Full=Never in mitosis A-related kinase 8; Short=NimA-related protein kinase 8 [Danio rerio]
CL10514.Contig1_All	1.60088	1.19019e-11	Up	No Blast Hit
CL10515.Contig3_All	2.07394	0.0057914	Up	sp|A6Q0K5.2|RecName: Full=Calvin cycle protein CP12, chloroplastic; AltName: Full=CP12 domain-containing protein; AltName: Full=Chloroplast protein 12; Flags: Precursor [Chlamydomonas reinhardtii]
CL10515.Contig4_All	1.88136	5.91411e-37	Up	sp|A6Q0K5.2|RecName: Full=Calvin cycle protein CP12, chloroplastic; AltName: Full=CP12 domain-containing protein; AltName: Full=Chloroplast protein 12; Flags: Precursor [Chlamydomonas reinhardtii]
CL10515.Contig5_All	2.08765	5.30693e-39	Up	sp|A6Q0K5.2|RecName: Full=Calvin cycle protein CP12, chloroplastic; AltName: Full=CP12 domain-containing protein; AltName: Full=Chloroplast protein 12; Flags: Precursor [Chlamydomonas reinhardtii]
CL10516.Contig15_All	2.13245	9.59496e-06	Up	sp|Q0KHU5.1|RecName: Full=Lysophosphatidylcholine acyltransferase; AltName: Full=1-acylglycerophosphocholine O-acyltransferase; AltName: Full=Acyltransferase-like 2 [Drosophila melanogaster]
CL10516.Contig16_All	2.5264	0.00650623	Up	No Blast Hit
CL10516.Contig17_All	1.40736	0.0279774	Up	sp|Q8L7R3.1|RecName: Full=Lysophospholipid acyltransferase LPEAT1; AltName: Full=Lysophosphatidylethanolamine acyltransferase 1; Short=AtLPEAT1 [Arabidopsis thaliana]
CL10516.Contig9_All	2.64546	4.13367e-100	Up	sp|F4K265.1|RecName: Full=Autophagy-related protein 101 [Arabidopsis thaliana]
CL10517.Contig1_All	1.02994	4.40204e-06	Up	sp|Q9M1R2.1|RecName: Full=Proline--tRNA ligase, cytoplasmic; AltName: Full=Prolyl-tRNA synthetase; Short=ProRS [Arabidopsis thaliana]
CL10517.Contig2_All	1.1057	7.80028e-19	Up	sp|Q9M1R2.1|RecName: Full=Proline--tRNA ligase, cytoplasmic; AltName: Full=Prolyl-tRNA synthetase; Short=ProRS [Arabidopsis thaliana]
CL10518.Contig1_All	2.76705	3.57979e-06	Up	No Blast Hit
CL10527.Contig2_All	3.18459	0.0351177	Up	sp|Q8VZB9.1|RecName: Full=60S ribosomal protein L10a-1 [Arabidopsis thaliana]
CL1053.Contig1_All	2.84239	4.32111e-80	Up	sp|Q42093.2|RecName: Full=ABC transporter C family member 2; Short=ABC transporter ABCC.2; Short=AtABCC2; AltName: Full=ATP-energized glutathione S-conjugate pump 2; AltName: Full=Glutathione S-conjugate-transporting ATPase 2; AltName: Full=Multidrug resistance-associated protein 2 [Arabidopsis thaliana]
CL1053.Contig4_All	3.02239	0.00124718	Up	No Blast Hit
CL10535.Contig1_All	3.55067	5.7259e-100	Up	sp|Q8LA32.1|RecName: Full=Probable E3 ubiquitin-protein ligase LUL4; AltName: Full=Probable RING-type E3 ubiquitin transferase LUL4; AltName: Full=Protein LOG2-LIKE UBIQUITIN LIGASE 4; AltName: Full=RING finger protein 208 [Arabidopsis thaliana]
CL10537.Contig7_All	1.48477	7.16413e-05	Up	sp|B0W377.1|RecName: Full=Adenylyltransferase and sulfurtransferase MOCS3; AltName: Full=Molybdenum cofactor synthesis protein 3; Includes: RecName: Full=Molybdopterin-synthase adenylyltransferase; AltName: Full=Adenylyltransferase MOCS3; AltName: Full=Sulfur carrier protein MOCS2A adenylyltransferase; Includes: RecName: Full=Molybdopterin-synthase sulfurtransferase; AltName: Full=Sulfur carrier …
CL1054.Contig1_All	1.27303	7.86007e-17	Up	sp|O70596.1|RecName: Full=ATP-sensitive inward rectifier potassium channel 14; AltName: Full=Inward rectifier K(+) channel Kir2.4; Short=IRK-4; AltName: Full=Potassium channel, inwardly rectifying subfamily J member 14 [Rattus norvegicus]
CL1054.Contig2_All	2.31352	2.67476e-73	Up	sp|P48542.1|RecName: Full=G protein-activated inward rectifier potassium channel 2; Short=GIRK-2; AltName: Full=Inward rectifier K(+) channel Kir3.2; AltName: Full=Potassium channel, inwardly rectifying subfamily J member 6 [Mus musculus]
CL1054.Contig3_All	1.08175	1.96853e-13	Up	sp|P48542.1|RecName: Full=G protein-activated inward rectifier potassium channel 2; Short=GIRK-2; AltName: Full=Inward rectifier K(+) channel Kir3.2; AltName: Full=Potassium channel, inwardly rectifying subfamily J member 6 [Mus musculus]
CL10540.Contig1_All	2.89122	6.12808e-25	Up	No Blast Hit
CL10540.Contig2_All	2.33368	1.22981e-13	Up	No Blast Hit
CL10540.Contig3_All	2.98324	2.06723e-16	Up	No Blast Hit
CL10542.Contig1_All	2.88911	7.94712e-15	Up	No Blast Hit
CL10542.Contig2_All	2.61476	1.70633e-11	Up	No Blast Hit
CL10545.Contig2_All	3.82596	0.0447486	Up	sp|Q8LKS5.2|RecName: Full=Long chain acyl-CoA synthetase 7, peroxisomal [Arabidopsis thaliana]
CL10547.Contig1_All	3.30281	0.0373507	Up	sp|Q556Q0.1|RecName: Full=Proteasome subunit beta type-4 [Dictyostelium discoideum]
CL10549.Contig2_All	2.01343	1.21153e-07	Up	sp|Q54FR4.1|RecName: Full=PXMP2/4 family protein 4 [Dictyostelium discoideum]
CL1055.Contig10_All	1.63653	1.29998e-07	Up	No Blast Hit
CL1055.Contig12_All	1.37398	0.0175272	Up	No Blast Hit
CL1055.Contig13_All	1.24063	0.000787387	Up	No Blast Hit
CL1055.Contig15_All	1.09584	0.00257476	Up	No Blast Hit
CL1055.Contig17_All	1.29152	1.96968e-20	Up	sp|Q94CF0.1|RecName: Full=EH domain-containing protein 1; Short=AtEHD1 [Arabidopsis thaliana]
CL1055.Contig9_All	1.32131	2.09623e-22	Up	sp|Q4P3I9.2|RecName: Full=Vacuolar protein sorting/targeting protein 10; AltName: Full=Carboxypeptidase Y receptor; Short=CPY receptor; AltName: Full=Sortilin VPS10; AltName: Full=Vacuolar carboxypeptidase sorting receptor VPS10; Flags: Precursor [Ustilago maydis 521]
CL1056.Contig1_All	1.61395	0.000111301	Up	sp|Q9NUD9.1|RecName: Full=GPI mannosyltransferase 2; AltName: Full=GPI mannosyltransferase II; Short=GPI-MT-II; AltName: Full=Phosphatidylinositol-glycan biosynthesis class V protein; Short=PIG-V [Homo sapiens]
CL1056.Contig2_All	1.28104	1.05618e-06	Up	sp|Q9NUD9.1|RecName: Full=GPI mannosyltransferase 2; AltName: Full=GPI mannosyltransferase II; Short=GPI-MT-II; AltName: Full=Phosphatidylinositol-glycan biosynthesis class V protein; Short=PIG-V [Homo sapiens]
CL1056.Contig3_All	1.54335	4.08698e-07	Up	sp|Q9NUD9.1|RecName: Full=GPI mannosyltransferase 2; AltName: Full=GPI mannosyltransferase II; Short=GPI-MT-II; AltName: Full=Phosphatidylinositol-glycan biosynthesis class V protein; Short=PIG-V [Homo sapiens]
CL1057.Contig3_All	1.26612	6.15539e-17	Up	sp|Q38845.1|RecName: Full=Serine/threonine-protein phosphatase 2A 65 kDa regulatory subunit A alpha isoform; Short=AtA alpha; Short=PP2A, subunit A, alpha isoform; Short=PR-65 A; AltName: Full=Protein ROOTS CURL IN NAPHTHYLPHTHALAMIC ACID 1; AltName: Full=Protein enhancer of ethylene-response 1 [Arabidopsis thaliana]
CL1057.Contig4_All	3.11396	0.00172186	Up	sp|Q38845.1|RecName: Full=Serine/threonine-protein phosphatase 2A 65 kDa regulatory subunit A alpha isoform; Short=AtA alpha; Short=PP2A, subunit A, alpha isoform; Short=PR-65 A; AltName: Full=Protein ROOTS CURL IN NAPHTHYLPHTHALAMIC ACID 1; AltName: Full=Protein enhancer of ethylene-response 1 [Arabidopsis thaliana]
CL10577.Contig2_All	1.64586	2.64923e-12	Up	sp|A8C756.1|RecName: Full=Thyroid adenoma-associated protein homolog [Mus musculus]
CL10578.Contig2_All	1.8438	0.00057848	Up	sp|P49046.1|RecName: Full=Legumain; AltName: Full=Asparaginyl endopeptidase; Flags: Precursor [Canavalia ensiformis]
CL10585.Contig2_All	1.49657	1.75187e-25	Up	No Blast Hit
CL10585.Contig3_All	1.15569	1.22168e-12	Up	No Blast Hit
CL10585.Contig4_All	1.86966	8.72068e-10	Up	No Blast Hit
CL10588.Contig2_All	2.22441	0.00324975	Up	No Blast Hit
CL10589.Contig1_All	1.60989	0.0291631	Up	No Blast Hit
CL10591.Contig1_All	2.34713	3.33416e-42	Up	sp|O48670.1|RecName: Full=Protein RER1A; Short=AtRER1A [Arabidopsis thaliana]
CL10596.Contig2_All	1.77928	1.16733e-57	Up	sp|P77526.1|RecName: Full=Disulfide-bond oxidoreductase YfcG; AltName: Full=GSH-dependent disulfide-bond oxidoreductase YfcG; AltName: Full=GST N1-1; AltName: Full=GST-like protein YfcG; AltName: Full=Organic hydroperoxidase [Escherichia coli K-12]
CL10596.Contig4_All	10.8334	9.36686e-24	Up	sp|Q80XI6.1|RecName: Full=Mitogen-activated protein kinase kinase kinase 11; AltName: Full=Mixed lineage kinase 3 [Mus musculus]
CL10599.Contig2_All	4.43923	1.00611e-47	Up	No Blast Hit
CL1060.Contig7_All	8.49954	3.49117e-11	Up	sp|O04937.1|RecName: Full=Glutamate dehydrogenase A; Short=GDH A [Nicotiana plumbaginifolia]
CL10602.Contig1_All	5.99409	3.04745e-66	Up	No Blast Hit
CL10602.Contig2_All	6.46245	4.19422e-105	Up	No Blast Hit
CL10612.Contig1_All	1.99205	0.0169531	Up	sp|Q9C776.1|RecName: Full=Arginyl-tRNA--protein transferase 2; Short=Arginyltransferase 2; Short=R-transferase 2; AltName: Full=Arginine-tRNA--protein transferase 2; AltName: Full=AtATE2 [Arabidopsis thaliana]
CL10612.Contig2_All	2.37413	5.3245e-29	Up	sp|Q9C776.1|RecName: Full=Arginyl-tRNA--protein transferase 2; Short=Arginyltransferase 2; Short=R-transferase 2; AltName: Full=Arginine-tRNA--protein transferase 2; AltName: Full=AtATE2 [Arabidopsis thaliana]
CL10612.Contig3_All	4.11831	3.33e-17	Up	sp|Q8H5F8.1|RecName: Full=Manganese-dependent ADP-ribose/CDP-alcohol diphosphatase; AltName: Full=ADPRibase-Mn; AltName: Full=CDP-choline phosphohydrolase [Oryza sativa Japonica Group]
CL10612.Contig4_All	2.60566	1.13944e-28	Up	sp|Q9C776.1|RecName: Full=Arginyl-tRNA--protein transferase 2; Short=Arginyltransferase 2; Short=R-transferase 2; AltName: Full=Arginine-tRNA--protein transferase 2; AltName: Full=AtATE2 [Arabidopsis thaliana]
CL10612.Contig5_All	2.19264	0.00498221	Up	sp|Q9C776.1|RecName: Full=Arginyl-tRNA--protein transferase 2; Short=Arginyltransferase 2; Short=R-transferase 2; AltName: Full=Arginine-tRNA--protein transferase 2; AltName: Full=AtATE2 [Arabidopsis thaliana]
CL10612.Contig6_All	1.78838	0.01115	Up	sp|Q9C776.1|RecName: Full=Arginyl-tRNA--protein transferase 2; Short=Arginyltransferase 2; Short=R-transferase 2; AltName: Full=Arginine-tRNA--protein transferase 2; AltName: Full=AtATE2 [Arabidopsis thaliana]
CL10612.Contig7_All	1.66997	0.0459004	Up	sp|Q9C776.1|RecName: Full=Arginyl-tRNA--protein transferase 2; Short=Arginyltransferase 2; Short=R-transferase 2; AltName: Full=Arginine-tRNA--protein transferase 2; AltName: Full=AtATE2 [Arabidopsis thaliana]
CL10618.Contig4_All	4.18568	0.00133385	Up	sp|Q59YV2.1|RecName: Full=Dol-P-Glc:Glc(2)Man(9)GlcNAc(2)-PP-Dol alpha-1,2-glucosyltransferase; AltName: Full=Alpha-1,2-glucosyltransferase ALG10-A; AltName: Full=Alpha-2-glucosyltransferase ALG10; AltName: Full=Asparagine-linked glycosylation protein 10; AltName: Full=Dolichyl-phosphoglucose-dependent glucosyltransferase ALG10 [Candida albicans SC5314]
CL10619.Contig2_All	5.89571	1.08522e-126	Up	sp|P50161.2|RecName: Full=Versicolorin reductase 1; Short=VER-1; AltName: Full=Aflatoxin biosynthesis protein M [Aspergillus parasiticus SU-1]
CL10619.Contig3_All	8.13856	1.3129e-135	Up	sp|Q9BUT1.2|RecName: Full=3-hydroxybutyrate dehydrogenase type 2; AltName: Full=Dehydrogenase/reductase SDR family member 6; AltName: Full=Oxidoreductase UCPA; AltName: Full=R-beta-hydroxybutyrate dehydrogenase; AltName: Full=Short chain dehydrogenase/reductase family 15C member 1 [Homo sapiens]
CL10619.Contig5_All	3.86245	5.01443e-156	Up	sp|Q5FPE5.1|RecName: Full=Glucose 1-dehydrogenase [Gluconobacter oxydans 621H]
CL10619.Contig6_All	5.54793	1.17952e-20	Up	sp|P25145.2|RecName: Full=Uncharacterized oxidoreductase Lmo0432; AltName: Full=ORFA [Listeria monocytogenes EGD-e]
CL10619.Contig7_All	4.98008	1.68126e-66	Up	sp|P25145.2|RecName: Full=Uncharacterized oxidoreductase Lmo0432; AltName: Full=ORFA [Listeria monocytogenes EGD-e]
CL1062.Contig2_All	1.64849	0.0404304	Up	sp|Q7ZY81.1|RecName: Full=Nucleosome assembly protein 1-like 1-B; Short=xNAP1L-B; AltName: Full=Nucleosome assembly protein 1; Short=NAP1; Short=xNAP-1 [Xenopus laevis]
CL1062.Contig8_All	2.22613	1.81947e-07	Up	sp|Q5VND6.1|RecName: Full=Nucleosome assembly protein 1;1; Short=OsNAP1;1; AltName: Full=Nucleosome assembly protein 1-like 1; Short=OsNAP1_L1; Flags: Precursor [Oryza sativa Japonica Group]
CL10624.Contig1_All	1.27745	1.55561e-13	Up	sp|Q43199.1|RecName: Full=Adenine phosphoribosyltransferase 1; Short=APRT 1 [Triticum aestivum]
CL10624.Contig2_All	1.74908	0.000144244	Up	sp|Q43199.1|RecName: Full=Adenine phosphoribosyltransferase 1; Short=APRT 1 [Triticum aestivum]
CL10625.Contig1_All	1.27618	8.37603e-15	Up	No Blast Hit
CL10626.Contig2_All	2.81815	2.84305e-19	Up	No Blast Hit
CL10626.Contig3_All	1.92271	0.00158802	Up	No Blast Hit
CL10629.Contig1_All	1.1303	0.00555075	Up	sp|Q9FG37.1|RecName: Full=Gamma-tubulin complex component 3; Short=AtGCP3; Short=GCP-3; AltName: Full=Spindle pole body component 98; Short=AtSPC98 [Arabidopsis thaliana]
CL10629.Contig3_All	1.14613	1.63913e-12	Up	sp|Q9FG37.1|RecName: Full=Gamma-tubulin complex component 3; Short=AtGCP3; Short=GCP-3; AltName: Full=Spindle pole body component 98; Short=AtSPC98 [Arabidopsis thaliana]
CL10639.Contig1_All	6.03541	3.9894e-208	Up	sp|P15735.1|RecName: Full=Phosphorylase b kinase gamma catalytic chain, liver/testis isoform; Short=PHK-gamma-LT; Short=PHK-gamma-T; AltName: Full=PSK-C3; AltName: Full=Phosphorylase kinase subunit gamma-2 [Homo sapiens]
CL10639.Contig11_All	3.73495	3.01383e-45	Up	sp|B5BSX1.1|RecName: Full=Beta-amyrin 11-oxidase; AltName: Full=Cytochrome P450 88D6 [Glycyrrhiza uralensis]
CL10639.Contig14_All	4.45906	1.44381e-31	Up	sp|B5BSX1.1|RecName: Full=Beta-amyrin 11-oxidase; AltName: Full=Cytochrome P450 88D6 [Glycyrrhiza uralensis]
CL10639.Contig16_All	1.38261	6.99554e-15	Up	sp|O44997.2|RecName: Full=Death-associated protein kinase dapk-1 [Caenorhabditis elegans]
CL10639.Contig18_All	2.61155	3.62056e-15	Up	sp|P12965.1|RecName: Full=Serine/threonine-protein kinase mos; AltName: Full=pp39-mos [Xenopus laevis]
CL10639.Contig2_All	1.62768	6.28025e-11	Up	sp|Q6PHR2.2|RecName: Full=Serine/threonine-protein kinase ULK3; AltName: Full=Unc-51-like kinase 3 [Homo sapiens]
CL10639.Contig24_All	4.76221	3.95366e-39	Up	sp|P15735.1|RecName: Full=Phosphorylase b kinase gamma catalytic chain, liver/testis isoform; Short=PHK-gamma-LT; Short=PHK-gamma-T; AltName: Full=PSK-C3; AltName: Full=Phosphorylase kinase subunit gamma-2 [Homo sapiens]
CL10639.Contig25_All	1.09975	0.00041435	Up	sp|O44997.2|RecName: Full=Death-associated protein kinase dapk-1 [Caenorhabditis elegans]
CL10639.Contig26_All	5.42454	3.05995e-136	Up	sp|O44997.2|RecName: Full=Death-associated protein kinase dapk-1 [Caenorhabditis elegans]
CL10639.Contig27_All	3.59132	6.30588e-10	Up	sp|B5BSX1.1|RecName: Full=Beta-amyrin 11-oxidase; AltName: Full=Cytochrome P450 88D6 [Glycyrrhiza uralensis]
CL10639.Contig28_All	2.36993	8.96854e-16	Up	No Blast Hit
CL10639.Contig3_All	4.65631	1.22249e-74	Up	sp|Q6PHR2.2|RecName: Full=Serine/threonine-protein kinase ULK3; AltName: Full=Unc-51-like kinase 3 [Homo sapiens]
CL10639.Contig5_All	1.43709	5.27448e-12	Up	sp|Q00168.1|RecName: Full=Calcium/calmodulin-dependent protein kinase type II alpha chain; Short=CaM-kinase II alpha chain [Drosophila melanogaster]
CL10639.Contig9_All	3.85117	4.0888e-46	Up	sp|O44997.2|RecName: Full=Death-associated protein kinase dapk-1 [Caenorhabditis elegans]
CL1064.Contig14_All	1.57	1.78365e-15	Up	No Blast Hit
CL10641.Contig1_All	1.13221	8.76128e-09	Up	sp|A2YV85.2|RecName: Full=DEAD-box ATP-dependent RNA helicase 29; Short=RNAH [Oryza sativa Indica Group]
CL10643.Contig1_All	1.89507	4.41203e-38	Up	No Blast Hit
CL10647.Contig2_All	1.56219	0.000259796	Up	sp|Q8BKZ9.1|RecName: Full=Pyruvate dehydrogenase protein X component, mitochondrial; AltName: Full=Dihydrolipoamide dehydrogenase-binding protein of pyruvate dehydrogenase complex; AltName: Full=Lipoyl-containing pyruvate dehydrogenase complex component X; Flags: Precursor [Mus musculus]
CL10656.Contig1_All	3.66078	0.00466766	Up	sp|Q945U1.1|RecName: Full=40S ribosomal protein S15 [Elaeis oleifera]
CL1066.Contig4_All	4.91066	2.35247e-05	Up	No Blast Hit
CL1066.Contig5_All	1.72546	1.01095e-09	Up	No Blast Hit
CL10662.Contig2_All	4.31218	0.0189505	Up	No Blast Hit
CL10665.Contig1_All	3.12051	0.0387761	Up	sp|P12261.3|RecName: Full=Elongation factor 1-gamma; Short=EF-1-gamma; AltName: Full=eEF-1B gamma [Artemia salina]
CL10669.Contig1_All	2.49261	3.61329e-10	Up	No Blast Hit
CL1067.Contig2_All	1.15127	1.15658e-11	Up	sp|Q54Y51.1|RecName: Full=Putative phosphopantothenoylcysteine decarboxylase; Short=PPC-DC [Dictyostelium discoideum]
CL1067.Contig5_All	2.93814	7.40871e-10	Up	sp|Q54Y51.1|RecName: Full=Putative phosphopantothenoylcysteine decarboxylase; Short=PPC-DC [Dictyostelium discoideum]
CL10674.Contig1_All	5.24541	5.0393e-51	Up	No Blast Hit
CL10674.Contig2_All	5.35167	1.43491e-199	Up	No Blast Hit
CL10675.Contig1_All	3.12131	3.24074e-10	Up	No Blast Hit
CL10675.Contig2_All	1.89587	0.00430626	Up	No Blast Hit
CL10678.Contig1_All	2.99301	0.00799024	Up	sp|P77526.1|RecName: Full=Disulfide-bond oxidoreductase YfcG; AltName: Full=GSH-dependent disulfide-bond oxidoreductase YfcG; AltName: Full=GST N1-1; AltName: Full=GST-like protein YfcG; AltName: Full=Organic hydroperoxidase [Escherichia coli K-12]
CL1068.Contig1_All	2.59772	0.00843067	Up	No Blast Hit
CL1068.Contig10_All	2.06828	3.59503e-12	Up	No Blast Hit
CL1068.Contig11_All	1.30068	4.91334e-05	Up	No Blast Hit
CL1068.Contig2_All	1.59291	1.96839e-11	Up	No Blast Hit
CL1068.Contig3_All	7.12518	1.65158e-07	Up	No Blast Hit
CL1068.Contig5_All	1.09873	0.0227495	Up	No Blast Hit
CL1068.Contig6_All	4.50953	2.99294e-18	Up	No Blast Hit
CL10687.Contig7_All	1.07985	0.0230215	Up	No Blast Hit
CL10691.Contig2_All	1.48623	6.11222e-13	Up	No Blast Hit
CL10692.Contig1_All	1.52309	4.11102e-24	Up	sp|Q8GYK7.1|RecName: Full=TLC domain-containing protein At5g14285 [Arabidopsis thaliana]
CL10692.Contig2_All	1.70261	3.29157e-09	Up	No Blast Hit
CL10693.Contig6_All	7.38202	3.28662e-08	Up	sp|Q55CD9.2|RecName: Full=Probable NADH dehydrogenase [Dictyostelium discoideum]
CL10693.Contig9_All	12.6181	2.84595e-36	Up	sp|Q55CD9.2|RecName: Full=Probable NADH dehydrogenase [Dictyostelium discoideum]
CL10695.Contig1_All	1.90033	1.05046e-07	Up	sp|Q97BG9.1|RecName: Full=Chaperone protein DnaJ [Thermoplasma volcanium GSS1]
CL10697.Contig2_All	2.4191	0.0135985	Up	No Blast Hit
CL10698.Contig1_All	4.00184	0.0337881	Up	No Blast Hit
CL1070.Contig7_All	4.5231	0.0032196	Up	sp|P48279.1|RecName: Full=Uncharacterized protein ycf39 [Cyanophora paradoxa]
CL10702.Contig2_All	1.00951	0.0473041	Up	sp|Q9FKE6.2|RecName: Full=Cyclin-T1-5; Short=CycT1;5; AltName: Full=Protein AtCycT-like1 [Arabidopsis thaliana]
CL10705.Contig2_All	1.97006	8.09862e-06	Up	No Blast Hit
CL10716.Contig1_All	1.35503	5.35379e-06	Up	sp|Q1LZA0.1|RecName: Full=GPI mannosyltransferase 3; AltName: Full=GPI mannosyltransferase III; Short=GPI-MT-III; AltName: Full=Phosphatidylinositol-glycan biosynthesis class B protein; Short=PIG-B [Bos taurus]
CL10716.Contig3_All	1.23158	2.06528e-22	Up	sp|Q6CAB8.1|RecName: Full=GPI mannosyltransferase 3; AltName: Full=GPI mannosyltransferase III; Short=GPI-MT-III; AltName: Full=Glycosylphosphatidylinositol-anchor biosynthesis protein 10 [Yarrowia lipolytica CLIB122]
CL1072.Contig10_All	2.25559	3.22654e-29	Up	sp|Q8MJI6.1|RecName: Full=Solute carrier family 22 member 2; AltName: Full=Organic cation transporter 2 [Oryctolagus cuniculus]
CL1072.Contig12_All	1.88759	0.0378965	Up	sp|Q8MJI6.1|RecName: Full=Solute carrier family 22 member 2; AltName: Full=Organic cation transporter 2 [Oryctolagus cuniculus]
CL1072.Contig6_All	8.4706	6.0755e-12	Up	sp|Q8MJI6.1|RecName: Full=Solute carrier family 22 member 2; AltName: Full=Organic cation transporter 2 [Oryctolagus cuniculus]
CL1072.Contig7_All	1.67541	4.50363e-09	Up	sp|Q9LHQ6.1|RecName: Full=Organic cation/carnitine transporter 4; Short=AtOCT4 [Arabidopsis thaliana]
CL1072.Contig8_All	1.193	0.0409073	Up	sp|Q2KJ22.1|RecName: Full=Ubiquitin carboxyl-terminal hydrolase MINDY-1; AltName: Full=Deubiquitinating enzyme MINDY-1; AltName: Full=Protein FAM63A [Bos taurus]
CL10720.Contig1_All	1.59901	0.0317847	Up	No Blast Hit
CL10721.Contig1_All	2.4916	1.72652e-06	Up	No Blast Hit
CL10721.Contig2_All	5.64519	5.59557e-08	Up	No Blast Hit
CL10728.Contig1_All	1.57592	0.00151178	Up	sp|Q4UMH6.1|RecName: Full=Putative ankyrin repeat protein RF_0381 [Rickettsia felis URRWXCal2]
CL10728.Contig3_All	3.0321	5.583e-07	Up	sp|Q4UMH6.1|RecName: Full=Putative ankyrin repeat protein RF_0381 [Rickettsia felis URRWXCal2]
CL10728.Contig4_All	1.99697	4.36932e-08	Up	sp|Q4UMH6.1|RecName: Full=Putative ankyrin repeat protein RF_0381 [Rickettsia felis URRWXCal2]
CL1073.Contig1_All	1.30849	3.50012e-14	Up	sp|Q31KG6.1|RecName: Full=tRNA uridine 5-carboxymethylaminomethyl modification enzyme MnmG; AltName: Full=Glucose-inhibited division protein A [Synechococcus elongatus PCC 7942]
CL1073.Contig3_All	2.36749	7.43349e-22	Up	sp|Q31KG6.1|RecName: Full=tRNA uridine 5-carboxymethylaminomethyl modification enzyme MnmG; AltName: Full=Glucose-inhibited division protein A [Synechococcus elongatus PCC 7942]
CL10732.Contig10_All	1.3609	3.85087e-12	Up	No Blast Hit
CL10732.Contig14_All	4.00012	6.87876e-62	Up	No Blast Hit
CL10732.Contig3_All	1.89644	2.09215e-34	Up	No Blast Hit
CL10732.Contig4_All	2.00026	0.00812941	Up	No Blast Hit
CL10732.Contig6_All	2.47249	0.0270917	Up	No Blast Hit
CL10736.Contig1_All	4.20071	2.01141e-20	Up	No Blast Hit
CL10736.Contig2_All	4.21504	0.00185308	Up	No Blast Hit
CL10740.Contig1_All	1.92373	5.76676e-12	Up	sp|Q8GWA2.1|RecName: Full=Holliday junction resolvase MOC1, chloroplastic; AltName: Full=Protein MONOKARYOTIC CHLOROPLAST 1; Short=AtMOC1; Flags: Precursor [Arabidopsis thaliana]
CL10740.Contig2_All	1.98709	8.09965e-27	Up	sp|Q8GWA2.1|RecName: Full=Holliday junction resolvase MOC1, chloroplastic; AltName: Full=Protein MONOKARYOTIC CHLOROPLAST 1; Short=AtMOC1; Flags: Precursor [Arabidopsis thaliana]
CL10744.Contig1_All	1.15097	2.90697e-10	Up	sp|Q96471.1|RecName: Full=S-adenosylmethionine decarboxylase proenzyme; Short=AdoMetDC; Short=SAMDC; Contains: RecName: Full=S-adenosylmethionine decarboxylase alpha chain; Contains: RecName: Full=S-adenosylmethionine decarboxylase beta chain; Flags: Precursor [Ipomoea nil]
CL10752.Contig1_All	3.48702	0.0271718	Up	sp|F4ILY9.1|RecName: Full=Amino acid transporter AVT3B; Short=AtAvt3B; AltName: Full=Aromatic and neutral amino acid transporter-like protein 1 [Arabidopsis thaliana]
CL10752.Contig3_All	1.88203	3.53132e-48	Up	sp|F4ILY9.1|RecName: Full=Amino acid transporter AVT3B; Short=AtAvt3B; AltName: Full=Aromatic and neutral amino acid transporter-like protein 1 [Arabidopsis thaliana]
CL10755.Contig1_All	1.67195	0.00181517	Up	No Blast Hit
CL10761.Contig2_All	1.68469	1.77786e-06	Up	sp|Q28FE2.2|RecName: Full=Mediator of RNA polymerase II transcription subunit 31; AltName: Full=Mediator complex subunit 31; AltName: Full=Mediator complex subunit soh1 [Xenopus tropicalis]
CL10767.Contig1_All	4.19327	3.62045e-28	Up	sp|Q54RB7.1|RecName: Full=Dual specificity protein kinase shkA; AltName: Full=SH2 domain-containing protein 1; AltName: Full=SH2 domain-containing protein A [Dictyostelium discoideum]
CL10767.Contig2_All	4.59163	5.11301e-09	Up	No Blast Hit
CL10767.Contig3_All	4.3314	1.0445e-32	Up	sp|Q54RB7.1|RecName: Full=Dual specificity protein kinase shkA; AltName: Full=SH2 domain-containing protein 1; AltName: Full=SH2 domain-containing protein A [Dictyostelium discoideum]
CL10773.Contig1_All	1.93277	1.51426e-28	Up	sp|Q9SII9.2|RecName: Full=Ubiquitin domain-containing protein DSK2a [Arabidopsis thaliana]
CL10776.Contig1_All	1.44415	8.25849e-22	Up	sp|O74777.1|RecName: Full=KRR1 small subunit processome component homolog; AltName: Full=KRR-R motif-containing protein 1; AltName: Full=Ribosomal RNA assembly protein mis3 [Schizosaccharomyces pombe 972h-]
CL10776.Contig2_All	1.24377	7.51522e-05	Up	sp|O74777.1|RecName: Full=KRR1 small subunit processome component homolog; AltName: Full=KRR-R motif-containing protein 1; AltName: Full=Ribosomal RNA assembly protein mis3 [Schizosaccharomyces pombe 972h-]
CL10777.Contig1_All	1.37407	0.00891704	Up	No Blast Hit
CL10779.Contig3_All	1.07225	0.0315179	Up	sp|Q9H2P9.2|RecName: Full=Diphthine methyl ester synthase; AltName: Full=Diphthamide biosynthesis methyltransferase [Homo sapiens]
CL1078.Contig101_All	1.89559	6.4613e-20	Up	sp|Q6LUG1.1|RecName: Full=Inosine/xanthosine triphosphatase; Short=ITPase/XTPase; AltName: Full=Non-canonical purine NTP phosphatase; AltName: Full=Non-standard purine NTP phosphatase; AltName: Full=Nucleoside-triphosphate phosphatase; Short=NTPase [Photobacterium profundum SS9]
CL1078.Contig14_All	8.92693	9.91985e-28	Up	sp|Q6LUG1.1|RecName: Full=Inosine/xanthosine triphosphatase; Short=ITPase/XTPase; AltName: Full=Non-canonical purine NTP phosphatase; AltName: Full=Non-standard purine NTP phosphatase; AltName: Full=Nucleoside-triphosphate phosphatase; Short=NTPase [Photobacterium profundum SS9]
CL1078.Contig26_All	2.61131	0.0339302	Up	sp|Q6LUG1.1|RecName: Full=Inosine/xanthosine triphosphatase; Short=ITPase/XTPase; AltName: Full=Non-canonical purine NTP phosphatase; AltName: Full=Non-standard purine NTP phosphatase; AltName: Full=Nucleoside-triphosphate phosphatase; Short=NTPase [Photobacterium profundum SS9]
CL1078.Contig63_All	8.62926	7.74632e-13	Up	sp|Q6LUG1.1|RecName: Full=Inosine/xanthosine triphosphatase; Short=ITPase/XTPase; AltName: Full=Non-canonical purine NTP phosphatase; AltName: Full=Non-standard purine NTP phosphatase; AltName: Full=Nucleoside-triphosphate phosphatase; Short=NTPase [Photobacterium profundum SS9]
CL1078.Contig77_All	2.64085	0.000210669	Up	sp|Q6LUG1.1|RecName: Full=Inosine/xanthosine triphosphatase; Short=ITPase/XTPase; AltName: Full=Non-canonical purine NTP phosphatase; AltName: Full=Non-standard purine NTP phosphatase; AltName: Full=Nucleoside-triphosphate phosphatase; Short=NTPase [Photobacterium profundum SS9]
CL1078.Contig78_All	2.56378	0.00216504	Up	sp|Q6LUG1.1|RecName: Full=Inosine/xanthosine triphosphatase; Short=ITPase/XTPase; AltName: Full=Non-canonical purine NTP phosphatase; AltName: Full=Non-standard purine NTP phosphatase; AltName: Full=Nucleoside-triphosphate phosphatase; Short=NTPase [Photobacterium profundum SS9]
CL1078.Contig81_All	1.63932	0.00144694	Up	sp|Q6LUG1.1|RecName: Full=Inosine/xanthosine triphosphatase; Short=ITPase/XTPase; AltName: Full=Non-canonical purine NTP phosphatase; AltName: Full=Non-standard purine NTP phosphatase; AltName: Full=Nucleoside-triphosphate phosphatase; Short=NTPase [Photobacterium profundum SS9]
CL1078.Contig82_All	2.18829	6.90001e-21	Up	sp|Q6LUG1.1|RecName: Full=Inosine/xanthosine triphosphatase; Short=ITPase/XTPase; AltName: Full=Non-canonical purine NTP phosphatase; AltName: Full=Non-standard purine NTP phosphatase; AltName: Full=Nucleoside-triphosphate phosphatase; Short=NTPase [Photobacterium profundum SS9]
CL1078.Contig9_All	2.29833	0.00368589	Up	sp|Q6LUG1.1|RecName: Full=Inosine/xanthosine triphosphatase; Short=ITPase/XTPase; AltName: Full=Non-canonical purine NTP phosphatase; AltName: Full=Non-standard purine NTP phosphatase; AltName: Full=Nucleoside-triphosphate phosphatase; Short=NTPase [Photobacterium profundum SS9]
CL1078.Contig97_All	1.80908	1.42717e-15	Up	sp|Q6LUG1.1|RecName: Full=Inosine/xanthosine triphosphatase; Short=ITPase/XTPase; AltName: Full=Non-canonical purine NTP phosphatase; AltName: Full=Non-standard purine NTP phosphatase; AltName: Full=Nucleoside-triphosphate phosphatase; Short=NTPase [Photobacterium profundum SS9]
CL10782.Contig3_All	2.53961	0.0220352	Up	No Blast Hit
CL108.Contig2_All	3.06369	1.19279e-09	Up	sp|Q9LUJ5.1|RecName: Full=Probable rRNA-processing protein EBP2 homolog [Arabidopsis thaliana]
CL10803.Contig1_All	1.68162	4.96495e-21	Up	sp|Q8LAH7.2|RecName: Full=12-oxophytodienoate reductase 1; AltName: Full=12-oxophytodienoate-10,11-reductase 1; Short=AtOPR1; Short=OPDA-reductase 1; AltName: Full=FS-AT-I [Arabidopsis thaliana]
CL10803.Contig10_All	5.7514	1.95048e-113	Up	sp|Q8LAH7.2|RecName: Full=12-oxophytodienoate reductase 1; AltName: Full=12-oxophytodienoate-10,11-reductase 1; Short=AtOPR1; Short=OPDA-reductase 1; AltName: Full=FS-AT-I [Arabidopsis thaliana]
CL10803.Contig11_All	8.14415	0	Up	sp|Q8LAH7.2|RecName: Full=12-oxophytodienoate reductase 1; AltName: Full=12-oxophytodienoate-10,11-reductase 1; Short=AtOPR1; Short=OPDA-reductase 1; AltName: Full=FS-AT-I [Arabidopsis thaliana]
CL10803.Contig12_All	3.46977	7.23567e-16	Up	sp|Q8LAH7.2|RecName: Full=12-oxophytodienoate reductase 1; AltName: Full=12-oxophytodienoate-10,11-reductase 1; Short=AtOPR1; Short=OPDA-reductase 1; AltName: Full=FS-AT-I [Arabidopsis thaliana]
CL10803.Contig15_All	6.45622	5.67636e-12	Up	sp|Q9FEW9.1|RecName: Full=12-oxophytodienoate reductase 3; AltName: Full=12-oxophytodienoate-10,11-reductase 3; Short=OPDA-reductase 3; AltName: Full=LeOPR3 [Solanum lycopersicum]
CL10803.Contig2_All	8.5621	1.82295e-12	Up	sp|Q8LAH7.2|RecName: Full=12-oxophytodienoate reductase 1; AltName: Full=12-oxophytodienoate-10,11-reductase 1; Short=AtOPR1; Short=OPDA-reductase 1; AltName: Full=FS-AT-I [Arabidopsis thaliana]
CL10803.Contig3_All	8.91546	9.67657e-203	Up	sp|Q8LAH7.2|RecName: Full=12-oxophytodienoate reductase 1; AltName: Full=12-oxophytodienoate-10,11-reductase 1; Short=AtOPR1; Short=OPDA-reductase 1; AltName: Full=FS-AT-I [Arabidopsis thaliana]
CL10803.Contig4_All	14.2379	2.39919e-51	Up	sp|Q8LAH7.2|RecName: Full=12-oxophytodienoate reductase 1; AltName: Full=12-oxophytodienoate-10,11-reductase 1; Short=AtOPR1; Short=OPDA-reductase 1; AltName: Full=FS-AT-I [Arabidopsis thaliana]
CL10803.Contig5_All	1.05004	0.0204563	Up	sp|Q8LAH7.2|RecName: Full=12-oxophytodienoate reductase 1; AltName: Full=12-oxophytodienoate-10,11-reductase 1; Short=AtOPR1; Short=OPDA-reductase 1; AltName: Full=FS-AT-I [Arabidopsis thaliana]
CL10803.Contig6_All	6.10604	1.72417e-11	Up	sp|Q69TH8.1|RecName: Full=Putative 12-oxophytodienoate reductase 4; AltName: Full=OPDA-reductase 4; Short=OsOPR4 [Oryza sativa Japonica Group]
CL10803.Contig7_All	2.93964	1.79044e-54	Up	sp|Q8LAH7.2|RecName: Full=12-oxophytodienoate reductase 1; AltName: Full=12-oxophytodienoate-10,11-reductase 1; Short=AtOPR1; Short=OPDA-reductase 1; AltName: Full=FS-AT-I [Arabidopsis thaliana]
CL10803.Contig8_All	3.27145	1.22763e-25	Up	sp|Q8LAH7.2|RecName: Full=12-oxophytodienoate reductase 1; AltName: Full=12-oxophytodienoate-10,11-reductase 1; Short=AtOPR1; Short=OPDA-reductase 1; AltName: Full=FS-AT-I [Arabidopsis thaliana]
CL10803.Contig9_All	3.96456	0.0287677	Up	sp|Q8LAH7.2|RecName: Full=12-oxophytodienoate reductase 1; AltName: Full=12-oxophytodienoate-10,11-reductase 1; Short=AtOPR1; Short=OPDA-reductase 1; AltName: Full=FS-AT-I [Arabidopsis thaliana]
CL1081.Contig10_All	1.83416	4.8559e-11	Up	sp|P57772.4|RecName: Full=Selenocysteine-specific elongation factor; AltName: Full=Elongation factor sec; AltName: Full=Eukaryotic elongation factor, selenocysteine-tRNA-specific [Homo sapiens]
CL1081.Contig27_All	2.87057	9.7112e-09	Up	sp|P57772.4|RecName: Full=Selenocysteine-specific elongation factor; AltName: Full=Elongation factor sec; AltName: Full=Eukaryotic elongation factor, selenocysteine-tRNA-specific [Homo sapiens]
CL1081.Contig28_All	6.52254	6.52553e-06	Up	sp|Q3EBC2.1|RecName: Full=Probable protein S-acyltransferase 17; AltName: Full=Probable palmitoyltransferase At3g04970; AltName: Full=Zinc finger DHHC domain-containing protein At3g04970 [Arabidopsis thaliana]
CL1081.Contig3_All	9.45305	4.39192e-16	Up	sp|P57772.4|RecName: Full=Selenocysteine-specific elongation factor; AltName: Full=Elongation factor sec; AltName: Full=Eukaryotic elongation factor, selenocysteine-tRNA-specific [Homo sapiens]
CL1081.Contig34_All	2.49737	2.06095e-13	Up	sp|Q3EBC2.1|RecName: Full=Probable protein S-acyltransferase 17; AltName: Full=Probable palmitoyltransferase At3g04970; AltName: Full=Zinc finger DHHC domain-containing protein At3g04970 [Arabidopsis thaliana]
CL1081.Contig37_All	3.84262	0.0460424	Up	sp|P57772.4|RecName: Full=Selenocysteine-specific elongation factor; AltName: Full=Elongation factor sec; AltName: Full=Eukaryotic elongation factor, selenocysteine-tRNA-specific [Homo sapiens]
CL1081.Contig4_All	6.32983	5.13413e-29	Up	sp|P57772.4|RecName: Full=Selenocysteine-specific elongation factor; AltName: Full=Elongation factor sec; AltName: Full=Eukaryotic elongation factor, selenocysteine-tRNA-specific [Homo sapiens]
CL1081.Contig42_All	7.19163	7.17753e-08	Up	sp|P57772.4|RecName: Full=Selenocysteine-specific elongation factor; AltName: Full=Elongation factor sec; AltName: Full=Eukaryotic elongation factor, selenocysteine-tRNA-specific [Homo sapiens]
CL1081.Contig43_All	6.69639	6.61139e-09	Up	sp|P57772.4|RecName: Full=Selenocysteine-specific elongation factor; AltName: Full=Elongation factor sec; AltName: Full=Eukaryotic elongation factor, selenocysteine-tRNA-specific [Homo sapiens]
CL1081.Contig8_All	11.9941	3.0625e-32	Up	sp|P57772.4|RecName: Full=Selenocysteine-specific elongation factor; AltName: Full=Elongation factor sec; AltName: Full=Eukaryotic elongation factor, selenocysteine-tRNA-specific [Homo sapiens]
CL1081.Contig9_All	4.34084	1.36393e-84	Up	sp|P57772.4|RecName: Full=Selenocysteine-specific elongation factor; AltName: Full=Elongation factor sec; AltName: Full=Eukaryotic elongation factor, selenocysteine-tRNA-specific [Homo sapiens]
CL10816.Contig1_All	1.61333	0.00612383	Up	No Blast Hit
CL10816.Contig2_All	3.11152	4.03344e-97	Up	No Blast Hit
CL10816.Contig3_All	2.47561	5.1868e-22	Up	No Blast Hit
CL10816.Contig4_All	2.65306	1.40692e-30	Up	No Blast Hit
CL10816.Contig6_All	1.55895	0.00682007	Up	No Blast Hit
CL10826.Contig6_All	1.66275	0.000460732	Up	No Blast Hit
CL10826.Contig7_All	1.55192	6.01651e-06	Up	No Blast Hit
CL10827.Contig1_All	2.15157	0.0208406	Up	No Blast Hit
CL1083.Contig4_All	1.85911	0.0410857	Up	sp|B6F107.1|RecName: Full=Casein kinase II subunit alpha-2; Short=OsCKA2; AltName: Full=Protein HEADING DATE 6 [Oryza sativa Japonica Group]sp|Q9AR27.1|RecName: Full=Casein kinase II subunit alpha-2; Short=OsCKA2; AltName: Full=Protein HEADING DATE 6 [Oryza sativa Indica Group]
CL10831.Contig1_All	3.36402	2.35417e-06	Up	sp|Q9H361.2|RecName: Full=Polyadenylate-binding protein 3; Short=PABP-3; Short=Poly(A)-binding protein 3; AltName: Full=Testis-specific poly(A)-binding protein [Homo sapiens]
CL10844.Contig1_All	4.11138	0.0263339	Up	No Blast Hit
CL10846.Contig1_All	5.69431	0.000215249	Up	sp|Q8R0N9.2|RecName: Full=Probable palmitoyltransferase ZDHHC1; AltName: Full=Zinc finger DHHC domain-containing protein 1; Short=DHHC-1 [Mus musculus]
CL10846.Contig2_All	3.61226	2.76583e-27	Up	sp|Q8R0N9.2|RecName: Full=Probable palmitoyltransferase ZDHHC1; AltName: Full=Zinc finger DHHC domain-containing protein 1; Short=DHHC-1 [Mus musculus]
CL10850.Contig2_All	1.44826	0.000266572	Up	No Blast Hit
CL10850.Contig3_All	1.15301	0.020988	Up	No Blast Hit
CL10854.Contig1_All	1.38647	1.53966e-10	Up	sp|Q8GUN5.1|RecName: Full=Protein PHR1-LIKE 1; AltName: Full=Myb-like transcription factor 1 [Arabidopsis thaliana]
CL10854.Contig2_All	1.52026	4.75792e-05	Up	No Blast Hit
CL10858.Contig2_All	3.16685	1.99674e-69	Up	No Blast Hit
CL10858.Contig3_All	2.88171	0.000654323	Up	No Blast Hit
CL10859.Contig1_All	1.50816	1.28387e-08	Up	No Blast Hit
CL10859.Contig2_All	1.2651	0.00152139	Up	sp|F4HRI2.1|RecName: Full=E3 ubiquitin-protein ligase CCNB1IP1 homolog; AltName: Full=RING finger-containing protein HEI10; AltName: Full=RING-type E3 ubiquitin transferase HEI10 [Arabidopsis thaliana]
CL10859.Contig3_All	1.08862	4.98043e-08	Up	sp|F4HRI2.1|RecName: Full=E3 ubiquitin-protein ligase CCNB1IP1 homolog; AltName: Full=RING finger-containing protein HEI10; AltName: Full=RING-type E3 ubiquitin transferase HEI10 [Arabidopsis thaliana]
CL10859.Contig4_All	1.16071	1.29396e-05	Up	No Blast Hit
CL1086.Contig7_All	7.07258	1.52385e-07	Up	No Blast Hit
CL10861.Contig3_All	3.8065	0.00206459	Up	sp|Q7T0Q0.1|RecName: Full=Manganese-dependent ADP-ribose/CDP-alcohol diphosphatase; AltName: Full=ADPRibase-Mn; AltName: Full=CDP-choline phosphohydrolase [Xenopus laevis]
CL10861.Contig8_All	1.71616	6.89663e-09	Up	sp|Q8H5F8.1|RecName: Full=Manganese-dependent ADP-ribose/CDP-alcohol diphosphatase; AltName: Full=ADPRibase-Mn; AltName: Full=CDP-choline phosphohydrolase [Oryza sativa Japonica Group]
CL10862.Contig2_All	4.52766	2.33904e-16	Up	No Blast Hit
CL10864.Contig3_All	1.89424	0.00356034	Up	No Blast Hit
CL10867.Contig1_All	2.19203	3.1489e-38	Up	sp|Q9C5S2.1|RecName: Full=Serine/threonine-protein kinase/endoribonuclease IRE1a; AltName: Full=Endoplasmic reticulum-to-nucleus signaling 1-2; AltName: Full=Inositol-requiring protein 1-2; Short=AtIRE1-2; AltName: Full=Serine/threonine-protein kinase/endoribonuclease IRE1-2; Includes: RecName: Full=Serine/threonine-protein kinase; Includes: RecName: Full=Endoribonuclease; Flags: Precursor [Arabi…
CL10867.Contig2_All	1.68583	1.77103e-25	Up	sp|Q9C5S2.1|RecName: Full=Serine/threonine-protein kinase/endoribonuclease IRE1a; AltName: Full=Endoplasmic reticulum-to-nucleus signaling 1-2; AltName: Full=Inositol-requiring protein 1-2; Short=AtIRE1-2; AltName: Full=Serine/threonine-protein kinase/endoribonuclease IRE1-2; Includes: RecName: Full=Serine/threonine-protein kinase; Includes: RecName: Full=Endoribonuclease; Flags: Precursor [Arabi…
CL10868.Contig1_All	1.09336	1.6591e-05	Up	No Blast Hit
CL10870.Contig2_All	1.0981	1.98992e-06	Up	No Blast Hit
CL10873.Contig2_All	1.30216	9.00177e-05	Up	sp|Q9WUT3.1|RecName: Full=Ribosomal protein S6 kinase alpha-2; Short=S6K-alpha-2; AltName: Full=90 kDa ribosomal protein S6 kinase 2; Short=p90-RSK 2; Short=p90RSK2; AltName: Full=MAP kinase-activated protein kinase 1c; Short=MAPK-activated protein kinase 1c; Short=MAPKAP kinase 1c; Short=MAPKAPK-1c; AltName: Full=Protein-tyrosine kinase Mpk-9; AltName: Full=Ribosomal S6 kinase 3; Short=RSK-3; Al…
CL1088.Contig1_All	2.08795	0.000832899	Up	sp|Q12788.2|RecName: Full=Transducin beta-like protein 3; AltName: Full=WD repeat-containing protein SAZD [Homo sapiens]
CL10883.Contig4_All	4.2437	0.00751702	Up	sp|O74180.2|RecName: Full=Alternative oxidase, mitochondrial; Flags: Precursor [Aspergillus niger]
CL1089.Contig4_All	2.33529	4.89293e-11	Up	sp|Q9LXX6.2|RecName: Full=Exocyst complex component SEC15A; Short=AtSec15a; AltName: Full=Probable exocyst complex component 6 [Arabidopsis thaliana]
CL1089.Contig7_All	1.54592	0.00438825	Up	sp|Q9LXX6.2|RecName: Full=Exocyst complex component SEC15A; Short=AtSec15a; AltName: Full=Probable exocyst complex component 6 [Arabidopsis thaliana]
CL10890.Contig1_All	3.2777	0.00300784	Up	No Blast Hit
CL10892.Contig2_All	3.57843	0.0155	Up	sp|Q02060.1|RecName: Full=Photosystem II 22 kDa protein, chloroplastic; AltName: Full=CP22; Flags: Precursor [Spinacia oleracea]
CL10895.Contig1_All	1.28701	5.97967e-05	Up	No Blast Hit
CL10895.Contig4_All	2.02514	1.21496e-05	Up	No Blast Hit
CL10898.Contig4_All	1.12907	0.0414659	Up	sp|O48950.1|RecName: Full=Sec-independent protein translocase protein TATB, chloroplastic; AltName: Full=Protein HIGH CHLOROPHYLL FLUORESCENCE 106; AltName: Full=Protein TWIN-ARGININE TRANSLOCATION B; Flags: Precursor [Zea mays]
CL10902.Contig3_All	1.8247	0.0212819	Up	sp|Q41364.1|RecName: Full=Dicarboxylate transporter 1, chloroplastic; Short=SODIT1; AltName: Full=2-oxoglutarate/malate translocator; Flags: Precursor [Spinacia oleracea]
CL10905.Contig1_All	1.63663	0.000636629	Up	sp|P64842.1|RecName: Full=Uncharacterized protein Mb1440c; Flags: Precursor [Mycobacterium tuberculosis variant bovis AF2122/97]sp|P9WLY6.1|RecName: Full=Uncharacterized protein MT1449; Flags: Precursor [Mycobacterium tuberculosis CDC1551]sp|P9WLY7.1|RecName: Full=Uncharacterized protein Rv1405c; Flags: Precursor [Mycobacterium tuberculosis H37Rv]
CL1091.Contig2_All	1.38291	0.00143644	Up	No Blast Hit
CL1091.Contig3_All	1.66435	3.63066e-17	Up	No Blast Hit
CL1091.Contig4_All	1.6891	2.98356e-24	Up	No Blast Hit
CL10912.Contig1_All	1.56926	1.35119e-05	Up	sp|O74180.2|RecName: Full=Alternative oxidase, mitochondrial; Flags: Precursor [Aspergillus niger]
CL10912.Contig2_All	3.08768	0.0438162	Up	No Blast Hit
CL10915.Contig1_All	1.54851	3.3577e-13	Up	No Blast Hit
CL10923.Contig2_All	1.78927	4.16941e-28	Up	No Blast Hit
CL1093.Contig9_All	1.68717	8.07677e-35	Up	sp|Q8RYE9.1|RecName: Full=Haloacid dehalogenase-like hydrolase domain-containing protein At2g33255 [Arabidopsis thaliana]
CL10930.Contig2_All	2.11528	0.0437767	Up	sp|P48480.1|RecName: Full=Serine/threonine-protein phosphatase PP1 isozyme 1 [Acetabularia peniculus]
CL10931.Contig2_All	2.70152	1.4826e-13	Up	No Blast Hit
CL10933.Contig1_All	1.7562	6.45877e-17	Up	sp|Q93YV9.1|RecName: Full=F-box protein SKIP8; AltName: Full=SKP1-interacting partner 8 [Arabidopsis thaliana]
CL10933.Contig2_All	2.0949	1.46861e-14	Up	No Blast Hit
CL10933.Contig3_All	3.58159	0.0188136	Up	No Blast Hit
CL10933.Contig4_All	1.62972	4.74447e-20	Up	No Blast Hit
CL10939.Contig1_All	1.31853	5.22653e-14	Up	sp|O13962.1|RecName: Full=Putative cytochrome c1 heme lyase; Short=CC1HL [Schizosaccharomyces pombe 972h-]
CL10939.Contig2_All	1.02199	0.0171587	Up	sp|O13962.1|RecName: Full=Putative cytochrome c1 heme lyase; Short=CC1HL [Schizosaccharomyces pombe 972h-]
CL10944.Contig2_All	1.49908	0.00149559	Up	No Blast Hit
CL10948.Contig1_All	1.5905	1.87197e-26	Up	sp|P25323.2|RecName: Full=Myosin light chain kinase A; Short=MLCK-A [Dictyostelium discoideum]
CL10948.Contig2_All	1.74509	1.51892e-11	Up	sp|Q869W6.1|RecName: Full=Probable myosin light chain kinase DDB_G0275057 [Dictyostelium discoideum]
CL10948.Contig3_All	2.81153	1.16125e-63	Up	sp|P25323.2|RecName: Full=Myosin light chain kinase A; Short=MLCK-A [Dictyostelium discoideum]
CL10952.Contig2_All	2.35516	2.04112e-06	Up	No Blast Hit
CL10954.Contig1_All	2.39472	2.08287e-82	Up	sp|B9DHT4.2|RecName: Full=ARM REPEAT PROTEIN INTERACTING WITH ABF2; Short=ARIA [Arabidopsis thaliana]
CL1096.Contig4_All	2.40674	7.95713e-16	Up	sp|A3EWL3.1|RecName: Full=DNA repair protein REV1; Short=AtREV1; AltName: Full=Rev1-like terminal deoxycytidyl transferase [Arabidopsis thaliana]
CL10961.Contig2_All	2.39136	0.00516085	Up	No Blast Hit
CL10962.Contig1_All	2.70618	9.70475e-16	Up	sp|Q6AYY8.1|RecName: Full=Acetyl-coenzyme A transporter 1; Short=AT-1; Short=Acetyl-CoA transporter 1; AltName: Full=Solute carrier family 33 member 1 [Rattus norvegicus]
CL10962.Contig4_All	1.50326	6.41379e-06	Up	sp|Q8LAN3.1|RecName: Full=Probable prolyl 4-hydroxylase 4; Short=AtP4H4 [Arabidopsis thaliana]
CL10968.Contig1_All	3.95092	0.016904	Up	No Blast Hit
CL1097.Contig1_All	2.18086	1.97e-11	Up	sp|Q9C6D2.1|RecName: Full=Methylthioribose kinase; Short=AtMTK; Short=MTR kinase [Arabidopsis thaliana]
CL1097.Contig2_All	1.3275	6.55101e-06	Up	sp|Q9C6D2.1|RecName: Full=Methylthioribose kinase; Short=AtMTK; Short=MTR kinase [Arabidopsis thaliana]
CL1097.Contig4_All	1.96705	1.19006e-13	Up	sp|Q9C6D2.1|RecName: Full=Methylthioribose kinase; Short=AtMTK; Short=MTR kinase [Arabidopsis thaliana]
CL10970.Contig2_All	1.56462	0.000984936	Up	No Blast Hit
CL10975.Contig2_All	2.0679	0.0157433	Up	No Blast Hit
CL10977.Contig4_All	1.1475	0.0472131	Up	No Blast Hit
CL10991.Contig2_All	7.46958	7.59896e-13	Up	No Blast Hit
CL10991.Contig3_All	8.25825	3.56713e-11	Up	No Blast Hit
CL10998.Contig2_All	1.43861	0.000551247	Up	No Blast Hit
CL11.Contig2_All	1.90273	4.27159e-18	Up	No Blast Hit
CL11004.Contig1_All	1.59586	0.00553316	Up	No Blast Hit
CL11004.Contig2_All	3.9701	1.53421e-06	Up	No Blast Hit
CL11006.Contig1_All	3.47134	1.09197e-12	Up	No Blast Hit
CL11010.Contig1_All	3.75955	6.71741e-06	Up	sp|P49053.1|RecName: Full=Vanadium chloroperoxidase; AltName: Full=Vanadium chloride peroxidase; Short=VCPO [Curvularia inaequalis]
CL11012.Contig1_All	1.08133	0.0006253	Up	sp|Q9C8Z4.3|RecName: Full=Uncharacterized protein At3g06530 [Arabidopsis thaliana]
CL11017.Contig1_All	4.37641	0.000667208	Up	No Blast Hit
CL1102.Contig1_All	1.0898	1.40661e-11	Up	sp|Q9M028.1|RecName: Full=LIMR family protein At5g01460 [Arabidopsis thaliana]
CL11032.Contig1_All	2.82334	4.12004e-105	Up	sp|Q9FLM3.1|RecName: Full=Probable protein S-acyltransferase 6; AltName: Full=Probable palmitoyltransferase At5g41060; AltName: Full=Zinc finger DHHC domain-containing protein At5g41060 [Arabidopsis thaliana]
CL11033.Contig1_All	1.08145	0.00145712	Up	No Blast Hit
CL11035.Contig2_All	3.74524	0.00823082	Up	No Blast Hit
CL11036.Contig3_All	4.06004	0.0119127	Up	sp|Q6NY73.1|RecName: Full=Galectin-3-binding protein B; AltName: Full=Lectin galactoside-binding soluble 3-binding protein B; Flags: Precursor [Danio rerio]
CL11040.Contig2_All	1.91164	0.00111889	Up	sp|O04421.2|RecName: Full=Signal recognition particle 14 kDa protein; Short=SRP14 [Arabidopsis thaliana]
CL11040.Contig4_All	2.23323	0.00147178	Up	No Blast Hit
CL11045.Contig2_All	1.50582	6.16164e-06	Up	No Blast Hit
CL11049.Contig2_All	2.97656	6.4203e-09	Up	sp|Q9AV81.1|RecName: Full=Pre-mRNA-processing factor 19; AltName: Full=Plant U-box protein 72; Short=OsPUB72; AltName: Full=RING-type E3 ubiquitin transferase PRP19; AltName: Full=U-box domain-containing protein 72 [Oryza sativa Japonica Group]
CL1105.Contig1_All	1.54165	0.00152865	Up	No Blast Hit
CL1105.Contig2_All	1.49091	0.000482689	Up	No Blast Hit
CL11051.Contig3_All	2.21248	0.0439672	Up	sp|A8XA58.1|RecName: Full=Cyclin-dependent kinase 1; Short=CDK1; AltName: Full=Cell division control protein 2 homolog; AltName: Full=Cell division protein kinase 1 [Caenorhabditis briggsae]
CL11051.Contig4_All	1.53549	0.00298054	Up	sp|P50750.3|RecName: Full=Cyclin-dependent kinase 9; AltName: Full=C-2K; AltName: Full=Cell division cycle 2-like protein kinase 4; AltName: Full=Cell division protein kinase 9; AltName: Full=Serine/threonine-protein kinase PITALRE; AltName: Full=Tat-associated kinase complex catalytic subunit [Homo sapiens]
CL11052.Contig1_All	2.47711	4.11746e-08	Up	No Blast Hit
CL11052.Contig2_All	3.16253	5.95652e-26	Up	No Blast Hit
CL11053.Contig1_All	1.35721	2.98321e-17	Up	sp|Q96AA3.1|RecName: Full=Protein RFT1 homolog [Homo sapiens]
CL11053.Contig2_All	1.56459	4.51117e-12	Up	sp|Q96AA3.1|RecName: Full=Protein RFT1 homolog [Homo sapiens]
CL11057.Contig1_All	1.68908	7.25972e-36	Up	sp|A5V5Y7.1|RecName: Full=50S ribosomal protein L6 [Sphingomonas wittichii RW1]
CL11059.Contig17_All	1.43551	0.00619557	Up	No Blast Hit
CL11059.Contig3_All	3.70916	3.88531e-25	Up	No Blast Hit
CL11059.Contig7_All	1.95371	9.85629e-35	Up	No Blast Hit
CL11059.Contig8_All	1.03414	0.00082182	Up	No Blast Hit
CL11059.Contig9_All	1.70386	3.17018e-23	Up	No Blast Hit
CL1106.Contig1_All	4.22679	2.61659e-17	Up	sp|O22609.2|RecName: Full=Protease Do-like 1, chloroplastic; AltName: Full=Protein DEGRADATION OF PERIPLASMIC PROTEINS 1; Short=DEGP PROTEASE 1; Flags: Precursor [Arabidopsis thaliana]
CL1106.Contig13_All	2.56006	2.20532e-82	Up	sp|O22609.2|RecName: Full=Protease Do-like 1, chloroplastic; AltName: Full=Protein DEGRADATION OF PERIPLASMIC PROTEINS 1; Short=DEGP PROTEASE 1; Flags: Precursor [Arabidopsis thaliana]
CL1106.Contig2_All	2.60289	2.68059e-17	Up	sp|O22609.2|RecName: Full=Protease Do-like 1, chloroplastic; AltName: Full=Protein DEGRADATION OF PERIPLASMIC PROTEINS 1; Short=DEGP PROTEASE 1; Flags: Precursor [Arabidopsis thaliana]
CL1106.Contig5_All	1.84868	2.72726e-12	Up	sp|O22609.2|RecName: Full=Protease Do-like 1, chloroplastic; AltName: Full=Protein DEGRADATION OF PERIPLASMIC PROTEINS 1; Short=DEGP PROTEASE 1; Flags: Precursor [Arabidopsis thaliana]
CL1106.Contig7_All	2.14239	4.48304e-09	Up	sp|O22609.2|RecName: Full=Protease Do-like 1, chloroplastic; AltName: Full=Protein DEGRADATION OF PERIPLASMIC PROTEINS 1; Short=DEGP PROTEASE 1; Flags: Precursor [Arabidopsis thaliana]
CL1106.Contig8_All	2.52462	0.00688932	Up	sp|O22609.2|RecName: Full=Protease Do-like 1, chloroplastic; AltName: Full=Protein DEGRADATION OF PERIPLASMIC PROTEINS 1; Short=DEGP PROTEASE 1; Flags: Precursor [Arabidopsis thaliana]
CL1106.Contig9_All	2.4374	3.75173e-12	Up	sp|O22609.2|RecName: Full=Protease Do-like 1, chloroplastic; AltName: Full=Protein DEGRADATION OF PERIPLASMIC PROTEINS 1; Short=DEGP PROTEASE 1; Flags: Precursor [Arabidopsis thaliana]
CL11063.Contig1_All	2.77848	0.00333543	Up	No Blast Hit
CL11063.Contig2_All	1.03245	0.0324996	Up	No Blast Hit
CL11065.Contig7_All	1.2262	0.0231508	Up	No Blast Hit
CL11071.Contig1_All	2.22115	3.20154e-37	Up	No Blast Hit
CL11071.Contig2_All	1.45526	4.87152e-08	Up	sp|P26849.2|RecName: Full=NADH-ubiquinone oxidoreductase chain 5; AltName: Full=NADH dehydrogenase subunit 5 [Marchantia polymorpha]
CL11072.Contig1_All	1.99002	0.00432098	Up	No Blast Hit
CL11074.Contig1_All	1.99268	0.033877	Up	No Blast Hit
CL11077.Contig1_All	1.79345	0.000554239	Up	No Blast Hit
CL11079.Contig2_All	1.58711	0.0239477	Up	sp|Q9C639.1|RecName: Full=Photosystem I chlorophyll a/b-binding protein 5, chloroplastic; Short=Lhca5; AltName: Full=LHCI type III LHCA5; Flags: Precursor [Arabidopsis thaliana]
CL1108.Contig1_All	1.3041	0.0103327	Up	sp|A9RY03.1|RecName: Full=ATP-dependent (S)-NAD(P)H-hydrate dehydratase; AltName: Full=ATP-dependent NAD(P)HX dehydratase [Physcomitrella patens]
CL1108.Contig14_All	2.27998	1.49776e-06	Up	sp|A9RY03.1|RecName: Full=ATP-dependent (S)-NAD(P)H-hydrate dehydratase; AltName: Full=ATP-dependent NAD(P)HX dehydratase [Physcomitrella patens]
CL1108.Contig19_All	1.31486	0.0231986	Up	sp|A9RY03.1|RecName: Full=ATP-dependent (S)-NAD(P)H-hydrate dehydratase; AltName: Full=ATP-dependent NAD(P)HX dehydratase [Physcomitrella patens]
CL1108.Contig2_All	1.65802	0.0432251	Up	sp|A9RY03.1|RecName: Full=ATP-dependent (S)-NAD(P)H-hydrate dehydratase; AltName: Full=ATP-dependent NAD(P)HX dehydratase [Physcomitrella patens]
CL1108.Contig7_All	2.56611	1.42752e-07	Up	sp|A9RY03.1|RecName: Full=ATP-dependent (S)-NAD(P)H-hydrate dehydratase; AltName: Full=ATP-dependent NAD(P)HX dehydratase [Physcomitrella patens]
CL11083.Contig1_All	1.35453	5.39444e-15	Up	sp|Q9LHA4.1|RecName: Full=V-type proton ATPase subunit d2; Short=V-ATPase subunit d2; AltName: Full=Vacuolar H(+)-ATPase subunit d isoform 2; AltName: Full=Vacuolar proton pump subunit d2 [Arabidopsis thaliana]
CL11083.Contig3_All	1.06847	3.48884e-08	Up	sp|Q9LHA4.1|RecName: Full=V-type proton ATPase subunit d2; Short=V-ATPase subunit d2; AltName: Full=Vacuolar H(+)-ATPase subunit d isoform 2; AltName: Full=Vacuolar proton pump subunit d2 [Arabidopsis thaliana]
CL11084.Contig3_All	1.02529	2.92785e-08	Up	No Blast Hit
CL11085.Contig1_All	2.95534	0.0493843	Up	No Blast Hit
CL11085.Contig2_All	5.55236	0.000401195	Up	No Blast Hit
CL11086.Contig36_All	7.70294	5.33881e-09	Up	sp|Q0IQN5.2|RecName: Full=Regulatory-associated protein of TOR 2; AltName: Full=Protein RAPTOR 2; Short=OsRAPTOR2 [Oryza sativa Japonica Group]
CL11086.Contig40_All	5.8002	3.93853e-07	Up	sp|P41247.3|RecName: Full=Patatin-like phospholipase domain-containing protein 4; AltName: Full=Protein GS2 [Homo sapiens]
CL1109.Contig6_All	1.16483	1.8147e-11	Up	sp|P30640.1|RecName: Full=BUD13 homolog [Caenorhabditis elegans]
CL11097.Contig1_All	1.32957	1.45499e-14	Up	sp|Q9SPE5.1|RecName: Full=Gamma-soluble NSF attachment protein; Short=Gamma-SNAP; AltName: Full=N-ethylmaleimide-sensitive factor attachment protein gamma [Arabidopsis thaliana]
CL11097.Contig3_All	1.20347	0.0146702	Up	No Blast Hit
CL11097.Contig5_All	1.38143	3.62223e-09	Up	No Blast Hit
CL11099.Contig1_All	1.59683	0.0355472	Up	sp|Q9SYL9.1|RecName: Full=50S ribosomal protein L13, chloroplastic; AltName: Full=CL13; AltName: Full=Protein EMBRYO DEFECTIVE 1473; Flags: Precursor [Arabidopsis thaliana]
CL11099.Contig2_All	1.53156	3.9163e-23	Up	sp|Q9SYL9.1|RecName: Full=50S ribosomal protein L13, chloroplastic; AltName: Full=CL13; AltName: Full=Protein EMBRYO DEFECTIVE 1473; Flags: Precursor [Arabidopsis thaliana]
CL111.Contig1_All	1.11142	0.00281864	Up	sp|Q7PC79.1|RecName: Full=Exportin-T; AltName: Full=Exportin(tRNA); AltName: Full=Protein PAUSED; AltName: Full=tRNA exportin [Arabidopsis thaliana]
CL11101.Contig1_All	3.49248	0.0326317	Up	No Blast Hit
CL11111.Contig2_All	1.68212	4.86491e-05	Up	sp|Q55027.1|RecName: Full=Probable chromate transport protein [Synechococcus elongatus PCC 7942]
CL11120.Contig2_All	3.81161	7.18674e-06	Up	No Blast Hit
CL11125.Contig2_All	5.47346	0.000501152	Up	No Blast Hit
CL11132.Contig10_All	1.49814	0.0231741	Up	sp|A0A096ZEC9.1|RecName: Full=2,4-dinitroanisole O-demethylase subunit alpha; Short=DNAN hydrolase subunit alpha; Short=DNHA; Flags: Precursor [Nocardioides sp. JS1661]
CL11136.Contig2_All	1.93077	0.0089507	Up	No Blast Hit
CL11136.Contig4_All	1.71857	0.000625955	Up	No Blast Hit
CL11154.Contig1_All	2.25937	0.0107008	Up	sp|Q9T029.1|RecName: Full=40S ribosomal protein S25-4 [Arabidopsis thaliana]
CL1117.Contig4_All	1.757	0.00682562	Up	sp|Q84RR2.1|RecName: Full=Probable E3 ubiquitin-protein ligase ARI2; AltName: Full=ARIADNE-like protein ARI2; AltName: Full=Protein ariadne homolog 2; AltName: Full=RING-type E3 ubiquitin transferase ARI2 [Arabidopsis thaliana]
CL1117.Contig5_All	7.26696	1.49244e-07	Up	sp|Q84RR2.1|RecName: Full=Probable E3 ubiquitin-protein ligase ARI2; AltName: Full=ARIADNE-like protein ARI2; AltName: Full=Protein ariadne homolog 2; AltName: Full=RING-type E3 ubiquitin transferase ARI2 [Arabidopsis thaliana]
CL11170.Contig1_All	1.23267	0.000275438	Up	sp|Q63285.1|RecName: Full=Serine/threonine-protein kinase Kist; AltName: Full=Kinase interacting with stathmin; AltName: Full=PAM COOH-terminal interactor protein 2; Short=P-CIP2; AltName: Full=U2AF homology motif kinase 1 [Rattus norvegicus]
CL11170.Contig2_All	1.78817	0.000592661	Up	sp|P22517.2|RecName: Full=Calcium/calmodulin-dependent protein kinase II [Saccharomyces cerevisiae S288C]
CL11170.Contig3_All	1.58638	5.84416e-06	Up	sp|Q2QSL4.1|RecName: Full=Putative cyclin-dependent kinase F-2; Short=CDKF;2 [Oryza sativa Japonica Group]
CL1118.Contig1_All	3.17045	0.0411738	Up	sp|P32192.2|RecName: Full=Elongation factor 1-delta; Short=EF-1-delta [Artemia salina]
CL11181.Contig2_All	1.23318	1.68799e-08	Up	No Blast Hit
CL11181.Contig3_All	1.44689	1.36961e-06	Up	No Blast Hit
CL11181.Contig6_All	1.4536	0.00198792	Up	No Blast Hit
CL11184.Contig1_All	3.51567	7.66175e-09	Up	No Blast Hit
CL1119.Contig1_All	2.4129	1.89571e-56	Up	No Blast Hit
CL1119.Contig2_All	2.86654	2.25605e-23	Up	No Blast Hit
CL1119.Contig3_All	1.60073	0.0371531	Up	No Blast Hit
CL11191.Contig4_All	4.02683	0.00644181	Up	No Blast Hit
CL112.Contig1_All	1.03845	9.03154e-06	Up	No Blast Hit
CL1120.Contig1_All	1.74004	4.51795e-07	Up	No Blast Hit
CL1120.Contig18_All	1.92417	0.0234667	Up	No Blast Hit
CL1120.Contig19_All	3.58199	3.28203e-42	Up	sp|Q94AR8.1|RecName: Full=3-isopropylmalate dehydratase large subunit, chloroplastic; AltName: Full=AtLEUC; AltName: Full=Isopropylmalate isomerase large subunit 1; Short=AtIIL1; Flags: Precursor [Arabidopsis thaliana]
CL1120.Contig34_All	1.54893	0.000353468	Up	No Blast Hit
CL1120.Contig40_All	1.5207	7.00124e-09	Up	sp|Q55FV8.1|RecName: Full=Transmembrane protein 144 homolog A; AltName: Full=Transmembrane protein 144 homolog 1 [Dictyostelium discoideum]
CL11213.Contig1_All	1.12382	7.72038e-12	Up	No Blast Hit
CL11213.Contig2_All	1.38566	9.65455e-19	Up	No Blast Hit
CL11215.Contig2_All	3.43051	4.25772e-56	Up	sp|Q93ZA0.1|RecName: Full=Probable chlorophyll(ide) b reductase NYC1, chloroplastic; AltName: Full=Protein NON-YELLOW COLORING 1; Short=AtNYC1; Flags: Precursor [Arabidopsis thaliana]
CL11217.Contig1_All	8.40412	7.03835e-22	Up	No Blast Hit
CL11217.Contig2_All	9.15966	8.81117e-23	Up	No Blast Hit
CL11219.Contig1_All	3.52263	1.58066e-10	Up	sp|Q9M439.1|RecName: Full=Branched-chain-amino-acid aminotransferase 2, chloroplastic; Short=Atbcat-2; Flags: Precursor [Arabidopsis thaliana]
CL11219.Contig2_All	9.13502	4.31752e-15	Up	sp|Q9M439.1|RecName: Full=Branched-chain-amino-acid aminotransferase 2, chloroplastic; Short=Atbcat-2; Flags: Precursor [Arabidopsis thaliana]
CL1122.Contig1_All	3.16968	0.0204514	Up	No Blast Hit
CL1122.Contig2_All	4.26127	0.00241764	Up	No Blast Hit
CL11221.Contig3_All	2.1258	0.0490254	Up	sp|C6A4R7.1|RecName: Full=Elongation factor 1-alpha; Short=EF-1-alpha; AltName: Full=Elongation factor Tu; Short=EF-Tu [Thermococcus sibiricus MM 739]
CL11229.Contig1_All	1.16974	2.19621e-13	Up	sp|Q6QNM1.1|RecName: Full=Casein kinase I [Toxoplasma gondii]
CL11233.Contig1_All	2.95841	0.000286442	Up	sp|Q8N3Y3.2|RecName: Full=LARGE xylosyl- and glucuronyltransferase 2; AltName: Full=Glycosyltransferase-like 1B; Includes: RecName: Full=Xylosyltransferase LARGE2; Includes: RecName: Full=Beta-1,3-glucuronyltransferase LARGE2 [Homo sapiens]
CL11237.Contig2_All	1.92384	6.63617e-35	Up	sp|A5TY85.1|RecName: Full=Serine/threonine-protein kinase PknA [Mycobacterium tuberculosis H37Ra]sp|P65727.1|RecName: Full=Serine/threonine-protein kinase PknA [Mycobacterium tuberculosis variant bovis AF2122/97]sp|P9WI82.1|RecName: Full=Serine/threonine-protein kinase PknA [Mycobacterium tuberculosis CDC1551]sp|P9WI83.1|RecName: Full=Serine/threonine-protein kinase PknA [Mycobacterium tuberculos…
CL1124.Contig1_All	4.75829	3.36095e-25	Up	No Blast Hit
CL1124.Contig2_All	1.97104	1.65518e-20	Up	No Blast Hit
CL11242.Contig3_All	1.55776	1.12907e-14	Up	No Blast Hit
CL11244.Contig14_All	1.03375	1.92055e-07	Up	No Blast Hit
CL11248.Contig2_All	1.05394	0.0110073	Up	sp|Q54UU1.1|RecName: Full=Trafficking protein particle complex subunit 4 [Dictyostelium discoideum]
CL1125.Contig30_All	3.29624	3.17879e-11	Up	sp|O53176.3|RecName: Full=Putative trans-acting enoyl reductase Rv2449c [Mycobacterium tuberculosis H37Rv]sp|Q7D745.2|RecName: Full=Putative trans-acting enoyl reductase MT2525 [Mycobacterium tuberculosis CDC1551]
CL1125.Contig7_All	3.83853	0.000149154	Up	sp|O53176.3|RecName: Full=Putative trans-acting enoyl reductase Rv2449c [Mycobacterium tuberculosis H37Rv]sp|Q7D745.2|RecName: Full=Putative trans-acting enoyl reductase MT2525 [Mycobacterium tuberculosis CDC1551]
CL11251.Contig1_All	2.04587	0.00240466	Up	No Blast Hit
CL11254.Contig2_All	1.28432	0.0162272	Up	No Blast Hit
CL11257.Contig1_All	1.51679	1.41686e-09	Up	No Blast Hit
CL11257.Contig2_All	1.0838	0.000110088	Up	No Blast Hit
CL11259.Contig1_All	2.1209	7.12894e-43	Up	sp|Q6AXT7.1|RecName: Full=RNA-binding protein 42; AltName: Full=RNA-binding motif protein 42 [Rattus norvegicus]
CL11259.Contig12_All	1.50207	0.00129029	Up	sp|Q6AXT7.1|RecName: Full=RNA-binding protein 42; AltName: Full=RNA-binding motif protein 42 [Rattus norvegicus]
CL11259.Contig14_All	1.16784	0.0396047	Up	sp|Q6AXT7.1|RecName: Full=RNA-binding protein 42; AltName: Full=RNA-binding motif protein 42 [Rattus norvegicus]
CL11259.Contig2_All	1.12697	0.000247138	Up	sp|Q9C1X1.1|RecName: Full=Periodic tryptophan protein 2 homolog [Schizosaccharomyces pombe 972h-]
CL11259.Contig3_All	3.19714	0.000855837	Up	sp|Q0P5L0.1|RecName: Full=RNA-binding protein 42; AltName: Full=RNA-binding motif protein 42 [Bos taurus]
CL11259.Contig4_All	1.23573	0.0317033	Up	sp|Q6AXT7.1|RecName: Full=RNA-binding protein 42; AltName: Full=RNA-binding motif protein 42 [Rattus norvegicus]
CL11259.Contig6_All	3.71234	2.28747e-32	Up	sp|Q0P5L0.1|RecName: Full=RNA-binding protein 42; AltName: Full=RNA-binding motif protein 42 [Bos taurus]
CL11259.Contig8_All	2.20934	4.8969e-09	Up	sp|Q6AXT7.1|RecName: Full=RNA-binding protein 42; AltName: Full=RNA-binding motif protein 42 [Rattus norvegicus]
CL11262.Contig1_All	3.7513	0.00182543	Up	No Blast Hit
CL11262.Contig2_All	3.1582	0.00233782	Up	No Blast Hit
CL11267.Contig1_All	2.59272	1.04995e-05	Up	No Blast Hit
CL1127.Contig1_All	2.96861	1.12591e-41	Up	No Blast Hit
CL1127.Contig2_All	5.85812	5.7758e-17	Up	No Blast Hit
CL1127.Contig3_All	1.54483	1.6352e-20	Up	sp|Q8VYF7.1|RecName: Full=Single-stranded DNA-binding protein WHY2, mitochondrial; AltName: Full=Protein WHIRLY 2; Short=AtWHY2; Flags: Precursor [Arabidopsis thaliana]
CL1127.Contig5_All	3.0497	4.45338e-07	Up	No Blast Hit
CL11274.Contig1_All	1.77467	0.013678	Up	No Blast Hit
CL11274.Contig2_All	1.15059	2.18568e-13	Up	No Blast Hit
CL1128.Contig30_All	1.15302	5.95988e-06	Up	sp|Q6EX42.2|RecName: Full=Phosphatidylinositol 4-phosphate 5-kinase 1; AltName: Full=1-phosphatidylinositol 4-phosphate kinase; AltName: Full=Diphosphoinositide kinase; AltName: Full=PIP5K; AltName: Full=PtdIns(4)P-5-kinase; Flags: Precursor [Oryza sativa Japonica Group]
CL11284.Contig1_All	3.4417	0.00566355	Up	sp|Q27200.2|RecName: Full=rRNA 2'-O-methyltransferase fibrillarin; AltName: Full=Histone-glutamine methyltransferase [Tetrahymena thermophila]
CL11285.Contig1_All	4.09153	0.0117389	Up	No Blast Hit
CL11287.Contig2_All	1.37601	0.0155729	Up	No Blast Hit
CL11288.Contig2_All	3.34633	0.0217819	Up	No Blast Hit
CL1129.Contig2_All	1.29381	2.35522e-13	Up	No Blast Hit
CL1129.Contig3_All	1.86578	0.000178752	Up	sp|Q0J6P7.2|RecName: Full=Probable adenylate kinase 5, chloroplastic; AltName: Full=Adenylate monophosphate kinase 5; Flags: Precursor [Oryza sativa Japonica Group]
CL11300.Contig1_All	2.73205	6.03332e-20	Up	sp|Q8C0D5.1|RecName: Full=Elongation factor-like GTPase 1; AltName: Full=Elongation factor Tu GTP-binding domain-containing protein 1; AltName: Full=Elongation factor-like 1; AltName: Full=Protein FAM42A [Mus musculus]
CL11300.Contig11_All	2.40194	4.94722e-18	Up	sp|Q8C0D5.1|RecName: Full=Elongation factor-like GTPase 1; AltName: Full=Elongation factor Tu GTP-binding domain-containing protein 1; AltName: Full=Elongation factor-like 1; AltName: Full=Protein FAM42A [Mus musculus]
CL11300.Contig2_All	1.44387	6.07912e-07	Up	sp|Q8C0D5.1|RecName: Full=Elongation factor-like GTPase 1; AltName: Full=Elongation factor Tu GTP-binding domain-containing protein 1; AltName: Full=Elongation factor-like 1; AltName: Full=Protein FAM42A [Mus musculus]
CL11300.Contig5_All	2.73411	1.21047e-07	Up	sp|Q8C0D5.1|RecName: Full=Elongation factor-like GTPase 1; AltName: Full=Elongation factor Tu GTP-binding domain-containing protein 1; AltName: Full=Elongation factor-like 1; AltName: Full=Protein FAM42A [Mus musculus]
CL11300.Contig7_All	2.21895	9.30057e-05	Up	sp|P15112.2|RecName: Full=Elongation factor 2; Short=EF-2 [Dictyostelium discoideum]
CL11300.Contig8_All	2.04171	2.65061e-11	Up	sp|Q8C0D5.1|RecName: Full=Elongation factor-like GTPase 1; AltName: Full=Elongation factor Tu GTP-binding domain-containing protein 1; AltName: Full=Elongation factor-like 1; AltName: Full=Protein FAM42A [Mus musculus]
CL11300.Contig9_All	3.02002	1.23632e-07	Up	No Blast Hit
CL11303.Contig1_All	3.24195	4.28497e-22	Up	No Blast Hit
CL11303.Contig2_All	3.16279	0.0103314	Up	No Blast Hit
CL11305.Contig1_All	1.33691	1.31953e-14	Up	sp|Q9SRK5.1|RecName: Full=Phosphoglucan phosphatase LSF2, chloroplastic; AltName: Full=Phosphoglucan phosphatase like sex Four2; AltName: Full=Protein LIKE SEX4 2; Flags: Precursor [Arabidopsis thaliana]
CL11309.Contig1_All	4.39706	0.000613386	Up	No Blast Hit
CL1131.Contig1_All	1.94499	9.6282e-19	Up	sp|Q7F1K9.1|RecName: Full=Probable (S)-ureidoglycine aminohydrolase; Short=OsUGLYAH; Flags: Precursor [Oryza sativa Japonica Group]
CL1131.Contig2_All	1.88858	2.57612e-24	Up	sp|Q7F1K9.1|RecName: Full=Probable (S)-ureidoglycine aminohydrolase; Short=OsUGLYAH; Flags: Precursor [Oryza sativa Japonica Group]
CL1131.Contig5_All	2.35358	1.18915e-22	Up	sp|Q7F1K9.1|RecName: Full=Probable (S)-ureidoglycine aminohydrolase; Short=OsUGLYAH; Flags: Precursor [Oryza sativa Japonica Group]
CL1131.Contig7_All	3.19895	1.83973e-22	Up	sp|Q7F1K9.1|RecName: Full=Probable (S)-ureidoglycine aminohydrolase; Short=OsUGLYAH; Flags: Precursor [Oryza sativa Japonica Group]
CL11312.Contig1_All	3.13862	1.86206e-48	Up	sp|Q9C8L4.3|RecName: Full=Persulfide dioxygenase ETHE1 homolog, mitochondrial; AltName: Full=Glyoxalase II; Short=Glx II; AltName: Full=Sulfur dioxygenase ETHE1; Flags: Precursor [Arabidopsis thaliana]
CL11312.Contig2_All	1.86354	5.22144e-45	Up	sp|Q9C8L4.3|RecName: Full=Persulfide dioxygenase ETHE1 homolog, mitochondrial; AltName: Full=Glyoxalase II; Short=Glx II; AltName: Full=Sulfur dioxygenase ETHE1; Flags: Precursor [Arabidopsis thaliana]
CL11312.Contig3_All	1.61475	1.98889e-05	Up	sp|Q3T094.1|RecName: Full=Persulfide dioxygenase ETHE1, mitochondrial; AltName: Full=Sulfur dioxygenase ETHE1; Flags: Precursor [Bos taurus]
CL11312.Contig4_All	2.19754	3.53757e-28	Up	sp|Q3T094.1|RecName: Full=Persulfide dioxygenase ETHE1, mitochondrial; AltName: Full=Sulfur dioxygenase ETHE1; Flags: Precursor [Bos taurus]
CL11312.Contig5_All	2.62022	0.000572593	Up	sp|Q9C8L4.3|RecName: Full=Persulfide dioxygenase ETHE1 homolog, mitochondrial; AltName: Full=Glyoxalase II; Short=Glx II; AltName: Full=Sulfur dioxygenase ETHE1; Flags: Precursor [Arabidopsis thaliana]
CL11312.Contig6_All	1.83506	0.000253062	Up	No Blast Hit
CL11312.Contig7_All	3.06195	1.36321e-65	Up	No Blast Hit
CL11312.Contig8_All	2.22587	7.91482e-13	Up	No Blast Hit
CL11316.Contig7_All	1.14201	0.00112369	Up	sp|F4ICF4.1|RecName: Full=RHOMBOID-like protein 10, chloroplastic; Short=AtRBL10; Flags: Precursor [Arabidopsis thaliana]
CL11322.Contig1_All	2.445	0.0246062	Up	No Blast Hit
CL11337.Contig2_All	3.60685	0.0471715	Up	sp|Q5ZJ56.1|RecName: Full=60S ribosomal protein L7 [Gallus gallus]
CL11338.Contig2_All	1.7585	0.000736256	Up	No Blast Hit
CL11338.Contig3_All	1.31767	0.00757972	Up	No Blast Hit
CL11351.Contig1_All	3.15171	9.62777e-08	Up	No Blast Hit
CL11351.Contig6_All	3.21559	0.00374637	Up	No Blast Hit
CL1136.Contig3_All	1.47909	0.000166805	Up	sp|Q15650.4|RecName: Full=Activating signal cointegrator 1; Short=ASC-1; AltName: Full=Thyroid receptor-interacting protein 4; Short=TR-interacting protein 4; Short=TRIP-4 [Homo sapiens]
CL11363.Contig4_All	1.2983	7.61616e-18	Up	sp|Q84MA5.1|RecName: Full=Cationic amino acid transporter 1; AltName: Full=Amino acid transporter 1 [Arabidopsis thaliana]
CL11363.Contig7_All	1.04329	0.00177786	Up	sp|Q84MA5.1|RecName: Full=Cationic amino acid transporter 1; AltName: Full=Amino acid transporter 1 [Arabidopsis thaliana]
CL11366.Contig43_All	8.97637	2.51869e-14	Up	sp|Q6DIQ3.1|RecName: Full=Protein phosphatase 1 regulatory subunit 7; AltName: Full=Protein phosphatase 1 regulatory subunit 22 [Xenopus tropicalis]
CL11370.Contig1_All	2.26133	0.0230032	Up	No Blast Hit
CL11371.Contig2_All	9.4721	9.1369e-17	Up	sp|Q0WQF7.2|RecName: Full=Dihydrolipoyllysine-residue acetyltransferase component 1 of pyruvate dehydrogenase complex, mitochondrial; AltName: Full=Dihydrolipoamide S-acetyltransferase component 1 of pyruvate dehydrogenase complex; AltName: Full=Pyruvate dehydrogenase complex component E2 1; Short=PDC-E2 1; Short=PDCE2 1; Flags: Precursor [Arabidopsis thaliana]
CL11372.Contig1_All	1.18857	2.88364e-05	Up	No Blast Hit
CL11378.Contig10_All	2.48221	0.00497584	Up	sp|Q39571.1|RecName: Full=GTP-binding protein YPTC1 [Chlamydomonas reinhardtii]
CL11378.Contig16_All	8.39685	7.66051e-12	Up	sp|Q39571.1|RecName: Full=GTP-binding protein YPTC1 [Chlamydomonas reinhardtii]
CL11378.Contig19_All	7.27463	3.97427e-08	Up	No Blast Hit
CL11378.Contig24_All	2.39324	0.0177162	Up	No Blast Hit
CL11378.Contig30_All	2.40714	0.000281955	Up	No Blast Hit
CL11379.Contig1_All	5.50404	0.000633948	Up	No Blast Hit
CL1138.Contig10_All	1.53433	3.67418e-28	Up	sp|P13277.2|RecName: Full=Digestive cysteine proteinase 1; Flags: Precursor [Homarus americanus]
CL1138.Contig16_All	1.42873	4.2106e-15	Up	sp|P13277.2|RecName: Full=Digestive cysteine proteinase 1; Flags: Precursor [Homarus americanus]
CL1138.Contig18_All	1.22527	3.95175e-06	Up	sp|P13277.2|RecName: Full=Digestive cysteine proteinase 1; Flags: Precursor [Homarus americanus]
CL1138.Contig20_All	1.20793	0.00126461	Up	sp|P13277.2|RecName: Full=Digestive cysteine proteinase 1; Flags: Precursor [Homarus americanus]
CL1138.Contig5_All	1.54346	5.70818e-09	Up	sp|P13277.2|RecName: Full=Digestive cysteine proteinase 1; Flags: Precursor [Homarus americanus]
CL1138.Contig6_All	7.12709	3.88148e-07	Up	sp|Q26636.1|RecName: Full=Cathepsin L; Contains: RecName: Full=Cathepsin L heavy chain; Contains: RecName: Full=Cathepsin L light chain; Flags: Precursor [Sarcophaga peregrina]
CL1140.Contig2_All	1.57589	8.68348e-11	Up	sp|Q7XA72.2|RecName: Full=ABC transporter G family member 21; Short=ABC transporter ABCG.21; Short=AtABCG21; AltName: Full=White-brown complex homolog protein 21; Short=AtWBC21 [Arabidopsis thaliana]
CL11406.Contig2_All	1.43659	0.00568306	Up	No Blast Hit
CL1141.Contig3_All	8.92176	3.38652e-14	Up	No Blast Hit
CL1141.Contig31_All	1.66604	3.9631e-09	Up	sp|Q7ZVC2.2|RecName: Full=Clusterin-associated protein 1 homolog; AltName: Full=Qilin [Danio rerio]
CL1141.Contig33_All	1.3442	3.08111e-07	Up	No Blast Hit
CL1141.Contig4_All	8.73102	3.50945e-13	Up	No Blast Hit
CL11410.Contig4_All	1.3254	0.00618896	Up	sp|P08337.1|RecName: Full=8-oxo-dGTP diphosphatase; Short=8-oxo-dGTPase; AltName: Full=7,8-dihydro-8-oxoguanine-triphosphatase; AltName: Full=Mutator protein MutT; AltName: Full=dGTP pyrophosphohydrolase [Escherichia coli K-12]
CL11413.Contig2_All	1.93486	0.0158057	Up	No Blast Hit
CL11414.Contig11_All	3.49499	2.66027e-33	Up	No Blast Hit
CL11414.Contig14_All	2.56622	0.0077471	Up	No Blast Hit
CL11414.Contig22_All	2.57575	5.26894e-38	Up	sp|Q3BAI2.1|RecName: Full=Uncharacterized protein ORF91 [Phalaenopsis aphrodite subsp. formosana]
CL11414.Contig30_All	5.69494	1.07106e-29	Up	No Blast Hit
CL11414.Contig4_All	3.35599	0.000188812	Up	No Blast Hit
CL11414.Contig44_All	4.32361	2.99003e-07	Up	No Blast Hit
CL11414.Contig5_All	3.53583	9.88387e-45	Up	No Blast Hit
CL11414.Contig56_All	2.3166	0.0191553	Up	No Blast Hit
CL11414.Contig8_All	1.89921	0.00145075	Up	No Blast Hit
CL11414.Contig9_All	2.72301	7.05638e-05	Up	No Blast Hit
CL1142.Contig24_All	1.41108	5.33829e-05	Up	sp|Q39609.2|RecName: Full=Nitrate transporter 2.2; AltName: Full=Nitrate assimilation related protein 4 [Chlamydomonas reinhardtii]
CL1142.Contig4_All	6.4332	7.69537e-72	Up	sp|Q39609.2|RecName: Full=Nitrate transporter 2.2; AltName: Full=Nitrate assimilation related protein 4 [Chlamydomonas reinhardtii]
CL11425.Contig1_All	4.23561	7.51128e-06	Up	No Blast Hit
CL11425.Contig2_All	6.08367	9.43011e-09	Up	No Blast Hit
CL11427.Contig3_All	1.56366	0.0152362	Up	No Blast Hit
CL11434.Contig1_All	2.13142	5.67584e-07	Up	sp|Q5E9H7.1|RecName: Full=Very-long-chain 3-oxoacyl-CoA reductase; AltName: Full=17-beta-hydroxysteroid dehydrogenase 12; Short=17-beta-HSD 12; AltName: Full=3-ketoacyl-CoA reductase; Short=KAR; AltName: Full=Estradiol 17-beta-dehydrogenase 12 [Bos taurus]
CL11434.Contig2_All	1.49738	7.82191e-05	Up	sp|Q8L9C4.1|RecName: Full=Very-long-chain 3-oxoacyl-CoA reductase 1; AltName: Full=Beta-ketoacyl reductase 1; Short=AtKCR1; AltName: Full=Protein GLOSSY 8; Short=gl8At [Arabidopsis thaliana]
CL11440.Contig2_All	2.9831	6.36378e-16	Up	sp|Q84W54.1|RecName: Full=Probable glucomannan 4-beta-mannosyltransferase 1; AltName: Full=Cellulose synthase-like protein A1; Short=AtCslA1; AltName: Full=Glucomannan synthase; AltName: Full=Mannan synthase 1 [Arabidopsis thaliana]
CL11446.Contig2_All	2.43929	1.4088e-07	Up	sp|Q6UBQ3.1|RecName: Full=Flagellar radial spoke protein 2 [Chlamydomonas reinhardtii]
CL11452.Contig1_All	3.74949	6.95396e-39	Up	No Blast Hit
CL11452.Contig4_All	4.42247	0.000319013	Up	No Blast Hit
CL11452.Contig5_All	3.94955	2.99894e-11	Up	No Blast Hit
CL11452.Contig6_All	2.52389	0.0109029	Up	No Blast Hit
CL11456.Contig2_All	1.21531	0.0213317	Up	No Blast Hit
CL11458.Contig1_All	1.01534	2.1841e-05	Up	sp|Q9SSR1.1|RecName: Full=DCC family protein At1g52590, chloroplastic; Flags: Precursor [Arabidopsis thaliana]
CL11459.Contig10_All	2.52089	7.52821e-07	Up	sp|Q653V7.1|RecName: Full=Probable alpha-glucosidase Os06g0675700; AltName: Full=Maltase; Flags: Precursor [Oryza sativa Japonica Group]
CL11459.Contig15_All	8.61699	1.65412e-12	Up	sp|Q9S7Y7.1|RecName: Full=Alpha-xylosidase 1; Flags: Precursor [Arabidopsis thaliana]
CL11459.Contig17_All	2.99939	0.000100242	Up	sp|Q653V7.1|RecName: Full=Probable alpha-glucosidase Os06g0675700; AltName: Full=Maltase; Flags: Precursor [Oryza sativa Japonica Group]
CL11459.Contig18_All	1.46094	0.00363948	Up	sp|Q58556.1|RecName: Full=Cell division cycle protein 48 homolog MJ1156 [Methanocaldococcus jannaschii DSM 2661]
CL11459.Contig5_All	8.74063	8.7262e-13	Up	sp|Q9S7Y7.1|RecName: Full=Alpha-xylosidase 1; Flags: Precursor [Arabidopsis thaliana]
CL11459.Contig8_All	3.13318	2.07074e-10	Up	sp|Q9S7Y7.1|RecName: Full=Alpha-xylosidase 1; Flags: Precursor [Arabidopsis thaliana]
CL1146.Contig1_All	1.76846	0.000147445	Up	No Blast Hit
CL1146.Contig18_All	1.18277	0.0349666	Up	No Blast Hit
CL1146.Contig19_All	1.75947	0.000123371	Up	sp|Q9M2G7.1|RecName: Full=Lipid phosphate phosphatase delta; Short=AtLPPD; AltName: Full=Phosphatidic acid phosphatase delta; AltName: Full=Sphingoid phosphate phosphatase 1; Short=AtSSP1; AltName: Full=Sphingosine-1-phosphate phosphatase; Short=AtSPPASE [Arabidopsis thaliana]
CL1146.Contig20_All	1.19605	0.000447753	Up	No Blast Hit
CL1146.Contig29_All	1.74868	0.0121952	Up	No Blast Hit
CL11463.Contig2_All	1.15554	3.73414e-19	Up	sp|Q9UBS8.1|RecName: Full=E3 ubiquitin-protein ligase RNF14; AltName: Full=Androgen receptor-associated protein 54; AltName: Full=HFB30; AltName: Full=RING finger protein 14; AltName: Full=Triad2 protein [Homo sapiens]
CL11463.Contig3_All	2.35167	3.19447e-11	Up	sp|Q9UBS8.1|RecName: Full=E3 ubiquitin-protein ligase RNF14; AltName: Full=Androgen receptor-associated protein 54; AltName: Full=HFB30; AltName: Full=RING finger protein 14; AltName: Full=Triad2 protein [Homo sapiens]
CL11471.Contig1_All	2.25133	2.75019e-15	Up	sp|B9SLR1.1|RecName: Full=Glycosyltransferase family 92 protein RCOM_0530710 [Ricinus communis]
CL11475.Contig1_All	2.09068	2.45446e-09	Up	No Blast Hit
CL1148.Contig2_All	8.52424	2.29046e-11	Up	sp|Q10151.1|RecName: Full=Protein ERD1 homolog 2 [Schizosaccharomyces pombe 972h-]
CL1148.Contig4_All	2.29897	2.16129e-29	Up	sp|Q10151.1|RecName: Full=Protein ERD1 homolog 2 [Schizosaccharomyces pombe 972h-]
CL1148.Contig5_All	1.9302	7.32896e-30	Up	sp|Q10151.1|RecName: Full=Protein ERD1 homolog 2 [Schizosaccharomyces pombe 972h-]
CL11481.Contig1_All	2.97956	0.00221365	Up	No Blast Hit
CL1149.Contig1_All	2.71212	1.67254e-09	Up	No Blast Hit
CL1149.Contig2_All	1.53609	4.68101e-05	Up	No Blast Hit
CL11492.Contig1_All	1.38757	1.77425e-12	Up	sp|Q6PGB6.1|RecName: Full=N-alpha-acetyltransferase 50; AltName: Full=N-acetyltransferase NAT13; AltName: Full=N-epsilon-acetyltransferase 50; AltName: Full=NatE catalytic subunit [Mus musculus]
CL11495.Contig8_All	1.20346	0.0100197	Up	sp|P62875.1|RecName: Full=DNA-directed RNA polymerases I, II, and III subunit RPABC5; Short=RNA polymerases I, II, and III subunit ABC5; AltName: Full=DNA-directed RNA polymerase III subunit L; AltName: Full=RNA polymerase II 7.6 kDa subunit; Short=RPB7.6; AltName: Full=RPB10 homolog [Homo sapiens]sp|P62876.1|RecName: Full=DNA-directed RNA polymerases I, II, and III subunit RPABC5; Short=RNA poly…
CL115.Contig1_All	2.6695	1.41986e-11	Up	sp|Q54PN3.1|RecName: Full=Putative mediator of RNA polymerase II transcription subunit 6; AltName: Full=Putative mediator complex subunit 6 [Dictyostelium discoideum]
CL115.Contig5_All	4.47689	1.60761e-30	Up	sp|Q54PN3.1|RecName: Full=Putative mediator of RNA polymerase II transcription subunit 6; AltName: Full=Putative mediator complex subunit 6 [Dictyostelium discoideum]
CL11502.Contig1_All	4.75674	3.64238e-07	Up	No Blast Hit
CL11504.Contig1_All	1.01138	1.45434e-05	Up	No Blast Hit
CL11504.Contig2_All	1.2852	0.00209645	Up	No Blast Hit
CL11506.Contig1_All	3.32073	4.72922e-05	Up	No Blast Hit
CL11510.Contig4_All	1.36636	7.48604e-07	Up	sp|Q9Y4D2.3|RecName: Full=Sn1-specific diacylglycerol lipase alpha; Short=DGL-alpha; AltName: Full=Neural stem cell-derived dendrite regulator [Homo sapiens]
CL11510.Contig5_All	1.91083	3.71616e-17	Up	sp|Q5YLM1.1|RecName: Full=Sn1-specific diacylglycerol lipase alpha; Short=DGL-alpha; AltName: Full=Neural stem cell-derived dendrite regulator [Rattus norvegicus]
CL11510.Contig6_All	1.38622	0.0189366	Up	sp|Q6WQJ1.2|RecName: Full=Sn1-specific diacylglycerol lipase alpha; Short=DGL-alpha; AltName: Full=Neural stem cell-derived dendrite regulator [Mus musculus]
CL11510.Contig7_All	1.38597	0.000374432	Up	sp|Q5YLM1.1|RecName: Full=Sn1-specific diacylglycerol lipase alpha; Short=DGL-alpha; AltName: Full=Neural stem cell-derived dendrite regulator [Rattus norvegicus]
CL11517.Contig1_All	1.2708	4.15564e-23	Up	sp|P0CG47.1|RecName: Full=Polyubiquitin-B; Contains: RecName: Full=Ubiquitin; Flags: Precursor [Homo sapiens]sp|P0CG60.1|RecName: Full=Polyubiquitin-B; Contains: RecName: Full=Ubiquitin; Flags: Precursor [Pongo pygmaeus]sp|P0CG65.1|RecName: Full=Polyubiquitin-B; Contains: RecName: Full=Ubiquitin; Flags: Precursor [Pan troglodytes]sp|P0CG67.1|RecName: Full=Polyubiquitin-B; Contains: RecName: Full=…
CL1152.Contig2_All	1.3145	3.33854e-05	Up	sp|O60524.4|RecName: Full=Nuclear export mediator factor NEMF; AltName: Full=Antigen NY-CO-1; AltName: Full=Serologically defined colon cancer antigen 1 [Homo sapiens]
CL11523.Contig3_All	1.16912	0.000252473	Up	sp|Q9FJH6.1|RecName: Full=ABC transporter F family member 1; Short=ABC transporter ABCF.1; Short=AtABCF1; AltName: Full=GCN20-type ATP-binding cassette protein GCN1 [Arabidopsis thaliana]
CL11523.Contig4_All	1.43772	8.86523e-21	Up	sp|Q9FJH6.1|RecName: Full=ABC transporter F family member 1; Short=ABC transporter ABCF.1; Short=AtABCF1; AltName: Full=GCN20-type ATP-binding cassette protein GCN1 [Arabidopsis thaliana]
CL11525.Contig2_All	3.80814	0.00308069	Up	sp|P0DJ17.1|RecName: Full=60S ribosomal protein L18 [Tetrahymena thermophila]
CL11525.Contig3_All	5.02126	0.000782122	Up	sp|P0DJ17.1|RecName: Full=60S ribosomal protein L18 [Tetrahymena thermophila]
CL11526.Contig5_All	5.74198	0.000267476	Up	No Blast Hit
CL11530.Contig1_All	2.84653	0.00413951	Up	No Blast Hit
CL11530.Contig2_All	2.89161	0.00652774	Up	sp|Q94JU3.1|RecName: Full=COP9 signalosome complex subunit 7; Short=CSN complex subunit 7; AltName: Full=Protein FUSCA 5 [Arabidopsis thaliana]
CL11531.Contig3_All	2.51557	0.0221594	Up	sp|Q10056.1|RecName: Full=Serine/threonine-protein kinase shk2 [Schizosaccharomyces pombe 972h-]
CL11535.Contig1_All	1.0095	7.24524e-08	Up	No Blast Hit
CL11535.Contig3_All	1.41821	3.10657e-09	Up	No Blast Hit
CL1154.Contig1_All	4.60942	0.00250706	Up	No Blast Hit
CL11541.Contig4_All	2.36631	0.00323642	Up	sp|P46297.1|RecName: Full=40S ribosomal protein S23; AltName: Full=S12 [Fragaria x ananassa]
CL11548.Contig11_All	2.08957	0.00988243	Up	No Blast Hit
CL11548.Contig5_All	1.34593	2.53285e-25	Up	No Blast Hit
CL11548.Contig7_All	1.87424	4.98235e-06	Up	No Blast Hit
CL11548.Contig8_All	9.12305	5.44989e-15	Up	No Blast Hit
CL11549.Contig1_All	2.08387	1.69048e-47	Up	sp|Q8TEQ8.3|RecName: Full=GPI ethanolamine phosphate transferase 3; AltName: Full=Phosphatidylinositol-glycan biosynthesis class O protein; Short=PIG-O [Homo sapiens]
CL11549.Contig3_All	1.43747	5.446e-06	Up	No Blast Hit
CL1155.Contig3_All	1.57003	5.09363e-09	Up	No Blast Hit
CL1155.Contig6_All	4.2263	0.0016592	Up	No Blast Hit
CL11551.Contig2_All	2.47171	1.61765e-07	Up	sp|O67638.1|RecName: Full=Uncharacterized RNA pseudouridine synthase aq_1758; AltName: Full=RNA pseudouridylate synthase; AltName: Full=RNA-uridine isomerase [Aquifex aeolicus VF5]
CL1156.Contig3_All	1.29438	2.40935e-07	Up	sp|P57058.1|RecName: Full=Hormonally up-regulated neu tumor-associated kinase; AltName: Full=B19; AltName: Full=Serine/threonine-protein kinase MAK-V [Homo sapiens]
CL11562.Contig10_All	2.01507	0.0144215	Up	No Blast Hit
CL11562.Contig5_All	1.43372	0.000230951	Up	No Blast Hit
CL11565.Contig1_All	2.68504	0.0198948	Up	No Blast Hit
CL11565.Contig2_All	1.01661	5.7949e-10	Up	No Blast Hit
CL1157.Contig3_All	1.50699	4.9891e-07	Up	sp|Q63450.2|RecName: Full=Calcium/calmodulin-dependent protein kinase type 1; AltName: Full=CaM kinase I; Short=CaM-KI; AltName: Full=CaM kinase I alpha; Short=CaMKI-alpha [Rattus norvegicus]
CL1157.Contig6_All	1.0023	0.0223214	Up	sp|Q63450.2|RecName: Full=Calcium/calmodulin-dependent protein kinase type 1; AltName: Full=CaM kinase I; Short=CaM-KI; AltName: Full=CaM kinase I alpha; Short=CaMKI-alpha [Rattus norvegicus]
CL11574.Contig1_All	1.61294	4.72218e-12	Up	sp|P04181.1|RecName: Full=Ornithine aminotransferase, mitochondrial; AltName: Full=Ornithine delta-aminotransferase; AltName: Full=Ornithine--oxo-acid aminotransferase; Contains: RecName: Full=Ornithine aminotransferase, hepatic form; Contains: RecName: Full=Ornithine aminotransferase, renal form; Flags: Precursor [Homo sapiens]
CL11576.Contig1_All	3.71862	0.0153742	Up	sp|Q54BN4.1|RecName: Full=40S ribosomal protein S21 [Dictyostelium discoideum]
CL11576.Contig2_All	4.33621	0.0180593	Up	sp|Q54BN4.1|RecName: Full=40S ribosomal protein S21 [Dictyostelium discoideum]
CL11577.Contig2_All	1.93033	6.36519e-12	Up	sp|Q67YT8.1|RecName: Full=Protein root UVB sensitive 4 [Arabidopsis thaliana]
CL1158.Contig1_All	8.76314	1.6453e-13	Up	No Blast Hit
CL1158.Contig3_All	3.6607	1.21636e-42	Up	No Blast Hit
CL1158.Contig5_All	4.08213	1.0301e-17	Up	No Blast Hit
CL11581.Contig1_All	2.32101	9.89007e-46	Up	sp|Q55185.1|RecName: Full=Putative 4'-phosphopantetheinyl transferase slr0495 [Synechocystis sp. PCC 6803 substr. Kazusa]
CL11581.Contig2_All	1.51049	0.000791615	Up	sp|Q55185.1|RecName: Full=Putative 4'-phosphopantetheinyl transferase slr0495 [Synechocystis sp. PCC 6803 substr. Kazusa]
CL11584.Contig2_All	3.15193	4.54309e-07	Up	No Blast Hit
CL11589.Contig1_All	3.00875	3.12918e-13	Up	No Blast Hit
CL11589.Contig2_All	2.85169	0.00146544	Up	No Blast Hit
CL11591.Contig3_All	1.41089	1.00377e-13	Up	sp|Q80UK7.2|RecName: Full=Spindle assembly abnormal protein 6 homolog [Mus musculus]
CL11592.Contig2_All	1.88825	2.60875e-05	Up	No Blast Hit
CL11595.Contig2_All	2.69223	7.77598e-13	Up	sp|Q566U4.2|RecName: Full=Kynurenine formamidase; Short=KFA; Short=KFase; AltName: Full=Arylformamidase; AltName: Full=N-formylkynurenine formamidase; Short=FKF [Danio rerio]
CL11595.Contig3_All	2.68696	3.70083e-13	Up	sp|Q5Z9I2.1|RecName: Full=Probable isoprenylcysteine alpha-carbonyl methylesterase ICMEL1; AltName: Full=Isoprenylcysteine methylesterase-like protein 1 [Oryza sativa Japonica Group]
CL11595.Contig4_All	2.76742	7.97899e-09	Up	sp|Q566U4.2|RecName: Full=Kynurenine formamidase; Short=KFA; Short=KFase; AltName: Full=Arylformamidase; AltName: Full=N-formylkynurenine formamidase; Short=FKF [Danio rerio]
CL11596.Contig11_All	2.62991	6.64436e-55	Up	No Blast Hit
CL11596.Contig13_All	2.12592	4.19648e-05	Up	sp|Q9H2M9.1|RecName: Full=Rab3 GTPase-activating protein non-catalytic subunit; AltName: Full=RGAP-iso; AltName: Full=Rab3 GTPase-activating protein 150 kDa subunit; AltName: Full=Rab3-GAP p150; Short=Rab3-GAP150; AltName: Full=Rab3-GAP regulatory subunit [Homo sapiens]
CL11596.Contig14_All	1.18316	0.0079629	Up	sp|P35686.2|RecName: Full=40S ribosomal protein S20 [Oryza sativa Japonica Group]
CL11596.Contig15_All	2.41957	3.30702e-33	Up	sp|P35686.2|RecName: Full=40S ribosomal protein S20 [Oryza sativa Japonica Group]
CL11596.Contig16_All	1.37298	0.033137	Up	No Blast Hit
CL11596.Contig22_All	2.32948	1.92419e-19	Up	No Blast Hit
CL11596.Contig3_All	1.30502	1.44152e-07	Up	No Blast Hit
CL11596.Contig4_All	4.909	4.99971e-09	Up	sp|Q9H2M9.1|RecName: Full=Rab3 GTPase-activating protein non-catalytic subunit; AltName: Full=RGAP-iso; AltName: Full=Rab3 GTPase-activating protein 150 kDa subunit; AltName: Full=Rab3-GAP p150; Short=Rab3-GAP150; AltName: Full=Rab3-GAP regulatory subunit [Homo sapiens]
CL11596.Contig5_All	1.4126	5.30636e-14	Up	No Blast Hit
CL11598.Contig2_All	5.55301	4.79064e-23	Up	No Blast Hit
CL11598.Contig3_All	6.52047	9.64446e-51	Up	No Blast Hit
CL11600.Contig1_All	2.22872	0.0124196	Up	sp|P0CG83.1|RecName: Full=Polyubiquitin; Contains: RecName: Full=Ubiquitin; Flags: Precursor [Hordeum vulgare]
CL11600.Contig4_All	1.64429	4.93018e-22	Up	sp|P0CG71.1|RecName: Full=Polyubiquitin-A; Contains: RecName: Full=Ubiquitin; Contains: RecName: Full=Ubiquitin-related; Flags: Precursor [Caenorhabditis elegans]
CL11605.Contig1_All	2.17241	3.56404e-27	Up	sp|P47758.1|RecName: Full=Signal recognition particle receptor subunit beta; Short=SR-beta [Mus musculus]
CL11605.Contig2_All	2.01757	9.18213e-18	Up	sp|P47758.1|RecName: Full=Signal recognition particle receptor subunit beta; Short=SR-beta [Mus musculus]
CL11607.Contig2_All	1.44851	0.00600385	Up	No Blast Hit
CL11611.Contig2_All	3.00379	0.0236189	Up	No Blast Hit
CL11612.Contig1_All	1.45152	2.54794e-19	Up	sp|Q3T0X9.1|RecName: Full=DNA polymerase delta subunit 4; AltName: Full=DNA polymerase delta subunit p12 [Bos taurus]
CL11612.Contig2_All	1.47007	0.000441064	Up	sp|Q3T0X9.1|RecName: Full=DNA polymerase delta subunit 4; AltName: Full=DNA polymerase delta subunit p12 [Bos taurus]
CL11616.Contig1_All	3.65054	4.61269e-26	Up	sp|P82869.3|RecName: Full=Peptidyl-prolyl cis-trans isomerase CYP37, chloroplastic; Short=PPIase CYP37; AltName: Full=Rotamase CYP37; AltName: Full=Thylakoid lumen PPIase of 38 kDa; Short=TLP38; Short=p38; Flags: Precursor [Arabidopsis thaliana]
CL11616.Contig10_All	1.59108	1.11941e-06	Up	sp|P82869.3|RecName: Full=Peptidyl-prolyl cis-trans isomerase CYP37, chloroplastic; Short=PPIase CYP37; AltName: Full=Rotamase CYP37; AltName: Full=Thylakoid lumen PPIase of 38 kDa; Short=TLP38; Short=p38; Flags: Precursor [Arabidopsis thaliana]
CL11616.Contig15_All	1.04531	4.61829e-10	Up	sp|P82869.3|RecName: Full=Peptidyl-prolyl cis-trans isomerase CYP37, chloroplastic; Short=PPIase CYP37; AltName: Full=Rotamase CYP37; AltName: Full=Thylakoid lumen PPIase of 38 kDa; Short=TLP38; Short=p38; Flags: Precursor [Arabidopsis thaliana]
CL11616.Contig4_All	1.48142	1.05354e-05	Up	sp|P82869.3|RecName: Full=Peptidyl-prolyl cis-trans isomerase CYP37, chloroplastic; Short=PPIase CYP37; AltName: Full=Rotamase CYP37; AltName: Full=Thylakoid lumen PPIase of 38 kDa; Short=TLP38; Short=p38; Flags: Precursor [Arabidopsis thaliana]
CL11616.Contig7_All	3.12464	3.0711e-07	Up	sp|P82869.3|RecName: Full=Peptidyl-prolyl cis-trans isomerase CYP37, chloroplastic; Short=PPIase CYP37; AltName: Full=Rotamase CYP37; AltName: Full=Thylakoid lumen PPIase of 38 kDa; Short=TLP38; Short=p38; Flags: Precursor [Arabidopsis thaliana]
CL11627.Contig10_All	2.67381	0.0442903	Up	No Blast Hit
CL11627.Contig4_All	3.07018	2.67497e-06	Up	No Blast Hit
CL11628.Contig2_All	1.1281	0.0349925	Up	sp|Q9SXD1.2|RecName: Full=Pentatricopeptide repeat-containing protein At1g62670, mitochondrial; Flags: Precursor [Arabidopsis thaliana]
CL11628.Contig3_All	3.03486	2.40011e-123	Up	sp|Q9SXD1.2|RecName: Full=Pentatricopeptide repeat-containing protein At1g62670, mitochondrial; Flags: Precursor [Arabidopsis thaliana]
CL11629.Contig1_All	1.62818	1.5436e-07	Up	No Blast Hit
CL11629.Contig2_All	1.25328	2.23843e-05	Up	No Blast Hit
CL11638.Contig1_All	3.2155	1.90885e-14	Up	No Blast Hit
CL11638.Contig3_All	7.36194	1.38816e-07	Up	No Blast Hit
CL11638.Contig4_All	3.35785	1.73074e-26	Up	No Blast Hit
CL11638.Contig5_All	3.55477	2.14273e-16	Up	No Blast Hit
CL11638.Contig7_All	2.23257	3.67696e-13	Up	No Blast Hit
CL11638.Contig8_All	2.74555	1.6181e-06	Up	No Blast Hit
CL11639.Contig1_All	2.89326	7.08585e-13	Up	No Blast Hit
CL11640.Contig1_All	2.28435	3.62684e-08	Up	No Blast Hit
CL11640.Contig2_All	1.36302	0.0142123	Up	No Blast Hit
CL11644.Contig2_All	1.05345	0.001812	Up	No Blast Hit
CL11649.Contig10_All	3.40848	1.94428e-10	Up	sp|Q86K94.2|RecName: Full=Trafficking protein particle complex subunit 3 [Dictyostelium discoideum]
CL11649.Contig13_All	10.2892	6.76148e-21	Up	sp|Q86K94.2|RecName: Full=Trafficking protein particle complex subunit 3 [Dictyostelium discoideum]
CL11649.Contig15_All	7.75713	3.55644e-09	Up	sp|Q86K94.2|RecName: Full=Trafficking protein particle complex subunit 3 [Dictyostelium discoideum]
CL11649.Contig24_All	3.35142	0.000598885	Up	No Blast Hit
CL11649.Contig6_All	3.89871	6.73616e-09	Up	sp|Q6DGG0.3|RecName: Full=Peptidyl-prolyl cis-trans isomerase D; Short=PPIase D; AltName: Full=40 kDa peptidyl-prolyl cis-trans isomerase; AltName: Full=Cyclophilin-40; Short=CYP-40; AltName: Full=Rotamase D [Rattus norvegicus]
CL11653.Contig1_All	2.69472	0.0083655	Up	No Blast Hit
CL11654.Contig1_All	2.68327	5.86745e-06	Up	No Blast Hit
CL11657.Contig1_All	4.34655	1.35325e-06	Up	sp|P0CS14.1|RecName: Full=DNA damage-inducible protein 1 [Cryptococcus neoformans var. neoformans JEC21]sp|P0CS15.1|RecName: Full=DNA damage-inducible protein 1 [Cryptococcus neoformans var. neoformans B-3501A]
CL11660.Contig2_All	1.0048	3.42051e-09	Up	No Blast Hit
CL11668.Contig1_All	3.04597	1.38662e-30	Up	sp|P82198.1|RecName: Full=Transforming growth factor-beta-induced protein ig-h3; Short=Beta ig-h3; Flags: Precursor [Mus musculus]
CL11668.Contig2_All	2.74921	1.59509e-24	Up	sp|P82198.1|RecName: Full=Transforming growth factor-beta-induced protein ig-h3; Short=Beta ig-h3; Flags: Precursor [Mus musculus]
CL11668.Contig3_All	5.98634	5.987e-15	Up	sp|P74615.1|RecName: Full=Uncharacterized protein sll1483; Flags: Precursor [Synechocystis sp. PCC 6803 substr. Kazusa]
CL1167.Contig2_All	1.99891	7.0966e-06	Up	sp|Q96539.1|RecName: Full=10 kDa chaperonin; AltName: Full=Chaperonin 10; Short=CPN10; AltName: Full=Protein groES [Brassica napus]
CL11676.Contig2_All	1.89132	8.95873e-07	Up	No Blast Hit
CL11676.Contig3_All	5.0773	3.3263e-19	Up	No Blast Hit
CL11676.Contig4_All	8.44255	4.40456e-12	Up	No Blast Hit
CL11676.Contig5_All	2.594	1.18609e-09	Up	No Blast Hit
CL11678.Contig11_All	1.28247	0.0347575	Up	No Blast Hit
CL11678.Contig2_All	1.99499	1.22047e-11	Up	No Blast Hit
CL11678.Contig7_All	2.14733	8.51548e-06	Up	No Blast Hit
CL1168.Contig4_All	1.94151	2.40916e-05	Up	sp|Q8VXY4.1|RecName: Full=TIP41-like protein [Arabidopsis thaliana]
CL11680.Contig12_All	1.9168	0.00156282	Up	sp|Q6NPM8.1|RecName: Full=Bifunctional phosphatase IMPL2, chloroplastic; AltName: Full=Histidinol-phosphatase; AltName: Full=Histidinol-phosphate phosphatase; Short=HPP; AltName: Full=Inositol-phosphate phosphatase; AltName: Full=L-galactose 1-phosphate phosphatase; AltName: Full=Protein HISTIDINE BIOSYNTHESIS 7; AltName: Full=Protein MYO-INOSITOL MONOPHOSPHATASE-LIKE 2; Flags: Precursor [Arabido…
CL11680.Contig13_All	1.27994	0.0419953	Up	sp|Q9LRZ3.1|RecName: Full=Pumilio homolog 24; Short=APUM-24; Short=AtPUM24 [Arabidopsis thaliana]
CL11680.Contig15_All	1.0096	4.23303e-08	Up	sp|Q6NPM8.1|RecName: Full=Bifunctional phosphatase IMPL2, chloroplastic; AltName: Full=Histidinol-phosphatase; AltName: Full=Histidinol-phosphate phosphatase; Short=HPP; AltName: Full=Inositol-phosphate phosphatase; AltName: Full=L-galactose 1-phosphate phosphatase; AltName: Full=Protein HISTIDINE BIOSYNTHESIS 7; AltName: Full=Protein MYO-INOSITOL MONOPHOSPHATASE-LIKE 2; Flags: Precursor [Arabido…
CL11680.Contig2_All	2.27373	2.52827e-05	Up	sp|Q9LRZ3.1|RecName: Full=Pumilio homolog 24; Short=APUM-24; Short=AtPUM24 [Arabidopsis thaliana]
CL11680.Contig6_All	2.59581	7.10373e-12	Up	sp|Q6NPM8.1|RecName: Full=Bifunctional phosphatase IMPL2, chloroplastic; AltName: Full=Histidinol-phosphatase; AltName: Full=Histidinol-phosphate phosphatase; Short=HPP; AltName: Full=Inositol-phosphate phosphatase; AltName: Full=L-galactose 1-phosphate phosphatase; AltName: Full=Protein HISTIDINE BIOSYNTHESIS 7; AltName: Full=Protein MYO-INOSITOL MONOPHOSPHATASE-LIKE 2; Flags: Precursor [Arabido…
CL11680.Contig7_All	3.00903	3.99072e-31	Up	sp|Q6NPM8.1|RecName: Full=Bifunctional phosphatase IMPL2, chloroplastic; AltName: Full=Histidinol-phosphatase; AltName: Full=Histidinol-phosphate phosphatase; Short=HPP; AltName: Full=Inositol-phosphate phosphatase; AltName: Full=L-galactose 1-phosphate phosphatase; AltName: Full=Protein HISTIDINE BIOSYNTHESIS 7; AltName: Full=Protein MYO-INOSITOL MONOPHOSPHATASE-LIKE 2; Flags: Precursor [Arabido…
CL11680.Contig8_All	3.429	1.06003e-08	Up	sp|Q6NPM8.1|RecName: Full=Bifunctional phosphatase IMPL2, chloroplastic; AltName: Full=Histidinol-phosphatase; AltName: Full=Histidinol-phosphate phosphatase; Short=HPP; AltName: Full=Inositol-phosphate phosphatase; AltName: Full=L-galactose 1-phosphate phosphatase; AltName: Full=Protein HISTIDINE BIOSYNTHESIS 7; AltName: Full=Protein MYO-INOSITOL MONOPHOSPHATASE-LIKE 2; Flags: Precursor [Arabido…
CL11680.Contig9_All	11.4484	3.49797e-28	Up	sp|Q6NPM8.1|RecName: Full=Bifunctional phosphatase IMPL2, chloroplastic; AltName: Full=Histidinol-phosphatase; AltName: Full=Histidinol-phosphate phosphatase; Short=HPP; AltName: Full=Inositol-phosphate phosphatase; AltName: Full=L-galactose 1-phosphate phosphatase; AltName: Full=Protein HISTIDINE BIOSYNTHESIS 7; AltName: Full=Protein MYO-INOSITOL MONOPHOSPHATASE-LIKE 2; Flags: Precursor [Arabido…
CL11682.Contig1_All	2.59378	0.0458199	Up	No Blast Hit
CL11686.Contig1_All	3.67284	0.0141696	Up	sp|O35501.1|RecName: Full=Stress-70 protein, mitochondrial; AltName: Full=75 kDa glucose-regulated protein; Short=GRP-75; AltName: Full=Heat shock 70 kDa protein 9; Flags: Precursor [Cricetulus griseus]
CL1169.Contig2_All	2.22879	8.83222e-21	Up	No Blast Hit
CL1169.Contig3_All	3.85445	5.11011e-26	Up	sp|Q96GN5.2|RecName: Full=Cell division cycle-associated 7-like protein; AltName: Full=Protein JPO2; AltName: Full=Transcription factor RAM2 [Homo sapiens]
CL1169.Contig5_All	2.56859	3.39875e-09	Up	sp|Q96GN5.2|RecName: Full=Cell division cycle-associated 7-like protein; AltName: Full=Protein JPO2; AltName: Full=Transcription factor RAM2 [Homo sapiens]
CL1169.Contig7_All	5.34408	1.27077e-06	Up	No Blast Hit
CL1169.Contig8_All	1.53985	0.00198706	Up	sp|Q96GN5.2|RecName: Full=Cell division cycle-associated 7-like protein; AltName: Full=Protein JPO2; AltName: Full=Transcription factor RAM2 [Homo sapiens]
CL11690.Contig4_All	1.72303	3.94133e-14	Up	No Blast Hit
CL11693.Contig2_All	1.90433	0.00904259	Up	No Blast Hit
CL11693.Contig5_All	1.81026	0.00699653	Up	No Blast Hit
CL11695.Contig1_All	3.66608	2.98809e-157	Up	sp|Q0QLE4.1|RecName: Full=2,3-dimethylmalate lyase [Eubacterium barkeri]
CL117.Contig2_All	8.54026	4.99284e-12	Up	sp|F4IXE7.1|RecName: Full=Increased DNA methylation 1; AltName: Full=Histone H3 acetyltransferase IDM1; AltName: Full=Protein ROS4; AltName: Full=Repressor of silencing 4 [Arabidopsis thaliana]
CL117.Contig33_All	1.88169	0.0455686	Up	sp|F4IXE7.1|RecName: Full=Increased DNA methylation 1; AltName: Full=Histone H3 acetyltransferase IDM1; AltName: Full=Protein ROS4; AltName: Full=Repressor of silencing 4 [Arabidopsis thaliana]
CL117.Contig43_All	7.15851	1.29081e-07	Up	sp|F4IXE7.1|RecName: Full=Increased DNA methylation 1; AltName: Full=Histone H3 acetyltransferase IDM1; AltName: Full=Protein ROS4; AltName: Full=Repressor of silencing 4 [Arabidopsis thaliana]
CL117.Contig5_All	5.51119	0.000550932	Up	sp|F4IXE7.1|RecName: Full=Increased DNA methylation 1; AltName: Full=Histone H3 acetyltransferase IDM1; AltName: Full=Protein ROS4; AltName: Full=Repressor of silencing 4 [Arabidopsis thaliana]
CL117.Contig6_All	8.01403	8.05283e-10	Up	sp|F4IXE7.1|RecName: Full=Increased DNA methylation 1; AltName: Full=Histone H3 acetyltransferase IDM1; AltName: Full=Protein ROS4; AltName: Full=Repressor of silencing 4 [Arabidopsis thaliana]
CL11703.Contig4_All	1.12383	0.0230683	Up	sp|P34102.2|RecName: Full=Protein kinase 3; Short=PK3 [Dictyostelium discoideum]
CL11703.Contig5_All	1.62571	0.000743675	Up	No Blast Hit
CL11703.Contig6_All	3.06189	1.56035e-14	Up	sp|A0A096ZEC9.1|RecName: Full=2,4-dinitroanisole O-demethylase subunit alpha; Short=DNAN hydrolase subunit alpha; Short=DNHA; Flags: Precursor [Nocardioides sp. JS1661]
CL11714.Contig2_All	5.27171	0.00106087	Up	No Blast Hit
CL1172.Contig8_All	2.05841	4.09828e-10	Up	No Blast Hit
CL11721.Contig1_All	3.51949	0.0288958	Up	sp|Q80Z71.2|RecName: Full=Tenascin-N; Short=TN-N; AltName: Full=Tenascin-W; Short=TN-W; Flags: Precursor [Mus musculus]
CL11726.Contig1_All	2.14717	0.0128124	Up	sp|F4JWT7.1|RecName: Full=tRNA (cytosine(38)-C(5))-methyltransferase 2; Short=AtDNMT2; AltName: Full=DNA (cytosine-5)-methyltransferase-like protein 2; Short=Dnmt2 [Arabidopsis thaliana]
CL11726.Contig3_All	1.30332	2.8982e-06	Up	sp|F4JWT7.1|RecName: Full=tRNA (cytosine(38)-C(5))-methyltransferase 2; Short=AtDNMT2; AltName: Full=DNA (cytosine-5)-methyltransferase-like protein 2; Short=Dnmt2 [Arabidopsis thaliana]
CL11726.Contig4_All	1.46714	1.00263e-10	Up	sp|Q54JH6.1|RecName: Full=DNA (cytosine-5)-methyltransferase [Dictyostelium discoideum]
CL11726.Contig5_All	2.6879	1.59422e-07	Up	sp|O14717.1|RecName: Full=tRNA (cytosine(38)-C(5))-methyltransferase; AltName: Full=DNA (cytosine-5)-methyltransferase-like protein 2; Short=Dnmt2; AltName: Full=DNA methyltransferase homolog HsaIIP; Short=DNA MTase homolog HsaIIP; Short=M.HsaIIP; AltName: Full=PuMet [Homo sapiens]
CL11728.Contig3_All	1.20717	0.000136529	Up	No Blast Hit
CL11732.Contig3_All	1.08451	0.047827	Up	sp|Q8HYL8.2|RecName: Full=Peroxisomal acyl-coenzyme A oxidase 1; Short=AOX; AltName: Full=Palmitoyl-CoA oxidase [Phascolarctos cinereus]
CL11738.Contig1_All	3.55679	1.57141e-08	Up	No Blast Hit
CL11738.Contig2_All	3.79908	7.06887e-08	Up	No Blast Hit
CL1174.Contig1_All	1.04797	0.0392968	Up	sp|B9FJ61.1|RecName: Full=Signal peptide peptidase 2; Short=OsSPP2; AltName: Full=Intramembrane protease 2; Short=IMP; Short=IMPAS [Oryza sativa Japonica Group]
CL1174.Contig13_All	2.64665	4.48744e-34	Up	sp|B9FJ61.1|RecName: Full=Signal peptide peptidase 2; Short=OsSPP2; AltName: Full=Intramembrane protease 2; Short=IMP; Short=IMPAS [Oryza sativa Japonica Group]
CL1174.Contig15_All	1.33739	2.77837e-05	Up	sp|B9FJ61.1|RecName: Full=Signal peptide peptidase 2; Short=OsSPP2; AltName: Full=Intramembrane protease 2; Short=IMP; Short=IMPAS [Oryza sativa Japonica Group]
CL1174.Contig21_All	6.25672	9.88162e-89	Up	sp|B9FJ61.1|RecName: Full=Signal peptide peptidase 2; Short=OsSPP2; AltName: Full=Intramembrane protease 2; Short=IMP; Short=IMPAS [Oryza sativa Japonica Group]
CL1174.Contig22_All	4.2092	0.0233024	Up	sp|B9FJ61.1|RecName: Full=Signal peptide peptidase 2; Short=OsSPP2; AltName: Full=Intramembrane protease 2; Short=IMP; Short=IMPAS [Oryza sativa Japonica Group]
CL1174.Contig35_All	2.30232	5.07168e-83	Up	sp|B9FJ61.1|RecName: Full=Signal peptide peptidase 2; Short=OsSPP2; AltName: Full=Intramembrane protease 2; Short=IMP; Short=IMPAS [Oryza sativa Japonica Group]
CL1174.Contig37_All	4.23015	1.53647e-113	Up	sp|B9FJ61.1|RecName: Full=Signal peptide peptidase 2; Short=OsSPP2; AltName: Full=Intramembrane protease 2; Short=IMP; Short=IMPAS [Oryza sativa Japonica Group]
CL11744.Contig2_All	1.55594	0.00563611	Up	No Blast Hit
CL11745.Contig1_All	2.52806	2.60536e-17	Up	No Blast Hit
CL11745.Contig2_All	1.67804	1.01604e-20	Up	No Blast Hit
CL11748.Contig1_All	1.99704	1.1438e-26	Up	sp|P0CP46.1|RecName: Full=Polyadenylate-binding protein, cytoplasmic and nuclear; Short=PABP; Short=Poly(A)-binding protein; AltName: Full=Polyadenylate tail-binding protein [Cryptococcus neoformans var. neoformans JEC21]sp|P0CP47.1|RecName: Full=Polyadenylate-binding protein, cytoplasmic and nuclear; Short=PABP; Short=Poly(A)-binding protein; AltName: Full=Polyadenylate tail-binding protein [Cry…
CL11748.Contig2_All	2.39375	0.000125061	Up	sp|P0CP46.1|RecName: Full=Polyadenylate-binding protein, cytoplasmic and nuclear; Short=PABP; Short=Poly(A)-binding protein; AltName: Full=Polyadenylate tail-binding protein [Cryptococcus neoformans var. neoformans JEC21]sp|P0CP47.1|RecName: Full=Polyadenylate-binding protein, cytoplasmic and nuclear; Short=PABP; Short=Poly(A)-binding protein; AltName: Full=Polyadenylate tail-binding protein [Cry…
CL1175.Contig1_All	1.07891	0.00269717	Up	sp|Q59294.1|RecName: Full=Porphyrin biosynthesis protein HemD; Includes: RecName: Full=Uroporphyrinogen-III C-methyltransferase; Short=Urogen III methylase; AltName: Full=SUMT; AltName: Full=Uroporphyrinogen III methylase; Short=UROM; Includes: RecName: Full=Uroporphyrinogen-III synthase; Short=UROS; AltName: Full=Hydroxymethylbilane hydrolyase [cyclizing]; AltName: Full=Uroporphyrinogen-III cosy…
CL1175.Contig3_All	1.41107	0.000275243	Up	No Blast Hit
CL1175.Contig6_All	3.7498	0.00863686	Up	No Blast Hit
CL11750.Contig1_All	2.06172	0.000233982	Up	No Blast Hit
CL11750.Contig10_All	3.35888	0.0283851	Up	No Blast Hit
CL11750.Contig13_All	1.99133	0.0320535	Up	No Blast Hit
CL11750.Contig2_All	3.03648	0.00149874	Up	No Blast Hit
CL11750.Contig3_All	3.36478	0.0264144	Up	No Blast Hit
CL11750.Contig4_All	3.40289	0.0106249	Up	No Blast Hit
CL11750.Contig9_All	2.50942	0.0371652	Up	No Blast Hit
CL11753.Contig1_All	2.34358	7.68339e-45	Up	sp|P56307.1|RecName: Full=Photosystem II CP47 reaction center protein; AltName: Full=PSII 47 kDa protein; AltName: Full=Protein CP-47 [Chlorella vulgaris]
CL11753.Contig2_All	4.52259	1.13056e-05	Up	sp|P56307.1|RecName: Full=Photosystem II CP47 reaction center protein; AltName: Full=PSII 47 kDa protein; AltName: Full=Protein CP-47 [Chlorella vulgaris]
CL11755.Contig2_All	5.2018	2.13372e-06	Up	sp|Q5M8L0.1|RecName: Full=Deubiquitinase OTUD6B [Xenopus tropicalis]
CL11755.Contig3_All	3.80795	4.28278e-08	Up	sp|Q8N6M0.1|RecName: Full=Deubiquitinase OTUD6B; AltName: Full=DUBA-5; AltName: Full=OTU domain-containing protein 6B [Homo sapiens]
CL11755.Contig4_All	1.87161	5.49113e-18	Up	sp|Q7ZV00.1|RecName: Full=Deubiquitinase OTUD6B [Danio rerio]
CL11755.Contig5_All	4.5684	2.82862e-34	Up	sp|Q5M8L0.1|RecName: Full=Deubiquitinase OTUD6B [Xenopus tropicalis]
CL11760.Contig3_All	2.099	8.98282e-05	Up	No Blast Hit
CL11760.Contig4_All	1.46507	1.4134e-13	Up	No Blast Hit
CL11760.Contig6_All	1.48382	7.77208e-05	Up	No Blast Hit
CL11768.Contig1_All	3.21814	5.02828e-71	Up	No Blast Hit
CL1177.Contig2_All	1.27477	2.53875e-10	Up	sp|Q5ZM74.1|RecName: Full=RING finger protein 141 [Gallus gallus]
CL1177.Contig5_All	2.17138	4.09875e-30	Up	sp|Q5ZM74.1|RecName: Full=RING finger protein 141 [Gallus gallus]
CL1177.Contig6_All	1.41205	5.67509e-05	Up	sp|Q5ZM74.1|RecName: Full=RING finger protein 141 [Gallus gallus]
CL11772.Contig2_All	1.57824	3.30708e-05	Up	sp|P49094.2|RecName: Full=Asparagine synthetase [glutamine-hydrolyzing]; AltName: Full=Glutamine-dependent asparagine synthetase [Zea mays]
CL11774.Contig12_All	1.17775	0.000439113	Up	sp|Q8YPT9.1|RecName: Full=Ycf91-like protein [Nostoc sp. PCC 7120]
CL11777.Contig2_All	2.57881	7.11871e-17	Up	sp|Q8S9H7.1|RecName: Full=Transcription factor DIVARICATA [Antirrhinum majus]
CL11777.Contig20_All	1.29568	2.50191e-12	Up	sp|Q8S9H7.1|RecName: Full=Transcription factor DIVARICATA [Antirrhinum majus]
CL11777.Contig3_All	1.21495	7.65479e-08	Up	sp|B8A9B2.1|RecName: Full=Transcription factor MYBS1; AltName: Full=Myb-related protein S1; Short=OsMYBS1 [Oryza sativa Indica Group]sp|Q8LH59.1|RecName: Full=Transcription factor MYBS1; AltName: Full=Myb-related protein S1; Short=OsMYBS1; AltName: Full=Syringolide-induced protein 1-3-1B [Oryza sativa Japonica Group]
CL11777.Contig5_All	5.83083	0.00018865	Up	sp|Q8S9H7.1|RecName: Full=Transcription factor DIVARICATA [Antirrhinum majus]
CL11777.Contig8_All	9.32972	9.57234e-16	Up	sp|Q8S9H7.1|RecName: Full=Transcription factor DIVARICATA [Antirrhinum majus]
CL11782.Contig1_All	3.00862	0.0281245	Up	No Blast Hit
CL11783.Contig1_All	1.94142	9.93149e-22	Up	No Blast Hit
CL11784.Contig11_All	1.07575	0.000652998	Up	No Blast Hit
CL11784.Contig14_All	1.14102	2.86483e-10	Up	No Blast Hit
CL11784.Contig2_All	1.85812	1.43034e-26	Up	No Blast Hit
CL11784.Contig4_All	2.06444	3.50421e-17	Up	No Blast Hit
CL11784.Contig5_All	1.99119	0.000189921	Up	No Blast Hit
CL11784.Contig6_All	1.21657	0.034657	Up	No Blast Hit
CL11784.Contig7_All	2.13104	6.22235e-07	Up	No Blast Hit
CL11784.Contig8_All	1.07295	3.85791e-08	Up	No Blast Hit
CL11785.Contig1_All	3.75311	0.0085309	Up	No Blast Hit
CL11785.Contig2_All	3.76756	0.000151776	Up	No Blast Hit
CL11785.Contig3_All	1.14446	1.59682e-09	Up	No Blast Hit
CL11788.Contig2_All	2.55021	3.95995e-24	Up	No Blast Hit
CL11789.Contig4_All	1.17737	0.000667674	Up	sp|Q5BL44.1|RecName: Full=Sodium-dependent phosphate transporter 1; AltName: Full=Solute carrier family 20 member 1 [Xenopus tropicalis]
CL1179.Contig1_All	2.43965	0.0101376	Up	sp|Q9ZVU5.1|RecName: Full=KIN17-like protein [Arabidopsis thaliana]
CL11795.Contig1_All	4.39082	2.61618e-34	Up	No Blast Hit
CL11795.Contig2_All	2.12276	8.75847e-05	Up	No Blast Hit
CL11797.Contig3_All	6.84737	8.7449e-07	Up	No Blast Hit
CL11797.Contig4_All	1.27904	0.017423	Up	No Blast Hit
CL11797.Contig5_All	1.33456	0.00761887	Up	No Blast Hit
CL11797.Contig6_All	2.04115	0.0173752	Up	No Blast Hit
CL11799.Contig1_All	1.63209	4.16342e-14	Up	No Blast Hit
CL11799.Contig3_All	2.09495	2.46656e-14	Up	No Blast Hit
CL118.Contig10_All	1.00228	1.82293e-05	Up	sp|P93740.2|RecName: Full=Nudix hydrolase 23, chloroplastic; Short=AtNUDT23; AltName: Full=ADP-ribose pyrophosphatase; AltName: Full=FAD diphosphatase; Flags: Precursor [Arabidopsis thaliana]
CL118.Contig23_All	1.38565	0.0241087	Up	sp|P93740.2|RecName: Full=Nudix hydrolase 23, chloroplastic; Short=AtNUDT23; AltName: Full=ADP-ribose pyrophosphatase; AltName: Full=FAD diphosphatase; Flags: Precursor [Arabidopsis thaliana]
CL118.Contig26_All	1.7934	5.23252e-05	Up	sp|P93740.2|RecName: Full=Nudix hydrolase 23, chloroplastic; Short=AtNUDT23; AltName: Full=ADP-ribose pyrophosphatase; AltName: Full=FAD diphosphatase; Flags: Precursor [Arabidopsis thaliana]
CL118.Contig33_All	1.06282	0.0339359	Up	sp|P93740.2|RecName: Full=Nudix hydrolase 23, chloroplastic; Short=AtNUDT23; AltName: Full=ADP-ribose pyrophosphatase; AltName: Full=FAD diphosphatase; Flags: Precursor [Arabidopsis thaliana]
CL118.Contig42_All	4.31481	1.6121e-06	Up	sp|O94763.3|RecName: Full=Unconventional prefoldin RPB5 interactor 1; AltName: Full=Protein NNX3; AltName: Full=Protein phosphatase 1 regulatory subunit 19; AltName: Full=RNA polymerase II subunit 5-mediating protein; Short=RPB5-mediating protein [Homo sapiens]
CL1180.Contig2_All	1.45521	2.20247e-13	Up	sp|Q8RWG2.1|RecName: Full=Protein high chlorophyll fluorescent 107; Flags: Precursor [Arabidopsis thaliana]
CL11800.Contig1_All	1.00509	4.51559e-06	Up	sp|Q6CMG4.1|RecName: Full=Diphthamide biosynthesis protein 3 [Kluyveromyces lactis NRRL Y-1140]
CL11807.Contig3_All	1.40135	0.000354984	Up	No Blast Hit
CL11807.Contig5_All	1.32082	2.11691e-06	Up	No Blast Hit
CL11807.Contig9_All	1.74738	3.82914e-08	Up	No Blast Hit
CL11812.Contig1_All	3.34039	1.0614e-07	Up	No Blast Hit
CL11812.Contig2_All	5.74105	6.0264e-31	Up	No Blast Hit
CL11812.Contig3_All	2.75844	3.08332e-07	Up	No Blast Hit
CL11812.Contig4_All	5.33006	3.34147e-31	Up	No Blast Hit
CL11813.Contig14_All	3.9364	0.0380192	Up	sp|Q0WPX9.1|RecName: Full=Phosphatidylinositol 4-kinase beta 2; Short=PI4-kinase beta 2; Short=PtdIns-4-kinase beta 2; AltName: Full=Phosphatidylinositol 4-OH kinase beta2; Short=AtPI4Kbeta2; Short=PI-4Kbeta2 [Arabidopsis thaliana]
CL11813.Contig4_All	1.33893	3.12605e-06	Up	sp|Q9FMJ0.1|RecName: Full=Phosphatidylinositol 4-kinase beta 1; Short=PI4-kinase beta 1; Short=PtdIns-4-kinase beta 1; AltName: Full=Phosphatidylinositol 4-OH kinase beta1; Short=AtPI4Kbeta1; Short=PI-4Kbeta1 [Arabidopsis thaliana]
CL11817.Contig2_All	3.54111	0.00147449	Up	sp|Q28BP9.1|RecName: Full=FAS-associated factor 2; AltName: Full=UBX domain-containing protein 8 [Xenopus tropicalis]
CL11817.Contig3_All	9.21964	1.87128e-15	Up	sp|Q28BP9.1|RecName: Full=FAS-associated factor 2; AltName: Full=UBX domain-containing protein 8 [Xenopus tropicalis]
CL11818.Contig2_All	3.11707	1.85245e-06	Up	No Blast Hit
CL11824.Contig1_All	3.7423	0.0143713	Up	No Blast Hit
CL11825.Contig1_All	5.26952	0.000998642	Up	sp|P10665.1|RecName: Full=Ribosomal protein S6 kinase 2 alpha; AltName: Full=MAP kinase-activated protein kinase 1; Short=MAPK-activated protein kinase 1; Short=MAPKAP kinase 1; Short=MAPKAPK-1; AltName: Full=Ribosomal protein S6 kinase II alpha; Short=S6KII-alpha; AltName: Full=p90-RSK [Xenopus laevis]
CL11827.Contig1_All	2.71075	9.57479e-11	Up	No Blast Hit
CL11827.Contig3_All	1.76139	8.95537e-08	Up	No Blast Hit
CL11827.Contig4_All	1.26312	4.11127e-08	Up	No Blast Hit
CL11827.Contig7_All	2.52823	5.65314e-10	Up	No Blast Hit
CL11829.Contig8_All	2.10713	1.04693e-05	Up	No Blast Hit
CL1183.Contig2_All	1.25772	0.00752482	Up	No Blast Hit
CL11837.Contig2_All	2.63921	0.0185247	Up	No Blast Hit
CL11839.Contig6_All	1.56587	0.0273038	Up	No Blast Hit
CL11840.Contig1_All	1.29926	3.08274e-19	Up	No Blast Hit
CL11842.Contig1_All	2.87837	1.52489e-31	Up	No Blast Hit
CL11842.Contig2_All	3.55096	2.08193e-05	Up	No Blast Hit
CL11843.Contig2_All	1.50085	7.21429e-07	Up	sp|P19824.1|RecName: Full=Phosphoribulokinase, chloroplastic; Short=PRK; Short=PRKase; AltName: Full=Phosphopentokinase; Flags: Precursor [Chlamydomonas reinhardtii]
CL11846.Contig1_All	2.15718	2.80383e-07	Up	No Blast Hit
CL11846.Contig4_All	2.39802	2.48545e-05	Up	No Blast Hit
CL11846.Contig6_All	1.39896	0.0122303	Up	No Blast Hit
CL11846.Contig7_All	2.47965	0.00172086	Up	No Blast Hit
CL11847.Contig1_All	1.07335	0.000154534	Up	sp|Q6ZJ05.1|RecName: Full=Probable uridine nucleosidase 1; AltName: Full=Uridine ribohydrolase 1 [Oryza sativa Japonica Group]
CL11850.Contig2_All	1.14749	0.00497652	Up	sp|A2YVR7.2|RecName: Full=Proteasome subunit alpha type-2; AltName: Full=20S proteasome alpha subunit B; AltName: Full=20S proteasome subunit alpha-2 [Oryza sativa Indica Group]sp|Q10KF0.1|RecName: Full=Proteasome subunit alpha type-2; AltName: Full=20S proteasome alpha subunit B; AltName: Full=20S proteasome subunit alpha-2 [Oryza sativa Japonica Group]
CL11855.Contig7_All	3.55351	0.00070072	Up	sp|Q86AS6.1|RecName: Full=Histidine--tRNA ligase, cytoplasmic; AltName: Full=Histidyl-tRNA synthetase; Short=HisRS [Dictyostelium discoideum]
CL11856.Contig1_All	1.37076	0.0282995	Up	No Blast Hit
CL11856.Contig2_All	4.06812	0.0106256	Up	No Blast Hit
CL11862.Contig1_All	2.04949	7.35307e-51	Up	No Blast Hit
CL11862.Contig2_All	3.67063	1.91712e-54	Up	No Blast Hit
CL11862.Contig3_All	2.3336	1.74114e-16	Up	No Blast Hit
CL11862.Contig4_All	4.31753	4.68265e-49	Up	No Blast Hit
CL11868.Contig2_All	4.5833	0.00921259	Up	No Blast Hit
CL11869.Contig1_All	2.54736	0.0181307	Up	No Blast Hit
CL11869.Contig2_All	2.28436	0.00863359	Up	No Blast Hit
CL1187.Contig11_All	3.85751	5.56028e-15	Up	sp|Q8VYB5.1|RecName: Full=AMSH-like ubiquitin thioesterase 1; AltName: Full=Deubiquitinating enzyme AMSH1 [Arabidopsis thaliana]
CL1187.Contig2_All	2.71482	2.16298e-90	Up	sp|Q8VYB5.1|RecName: Full=AMSH-like ubiquitin thioesterase 1; AltName: Full=Deubiquitinating enzyme AMSH1 [Arabidopsis thaliana]
CL1187.Contig3_All	3.8834	1.32419e-06	Up	sp|Q8VYB5.1|RecName: Full=AMSH-like ubiquitin thioesterase 1; AltName: Full=Deubiquitinating enzyme AMSH1 [Arabidopsis thaliana]
CL1187.Contig4_All	1.91263	4.96561e-14	Up	sp|Q8VYB5.1|RecName: Full=AMSH-like ubiquitin thioesterase 1; AltName: Full=Deubiquitinating enzyme AMSH1 [Arabidopsis thaliana]
CL1187.Contig6_All	3.30123	8.31847e-19	Up	sp|Q8VYB5.1|RecName: Full=AMSH-like ubiquitin thioesterase 1; AltName: Full=Deubiquitinating enzyme AMSH1 [Arabidopsis thaliana]
CL1187.Contig7_All	6.7835	5.99279e-85	Up	sp|Q8VYB5.1|RecName: Full=AMSH-like ubiquitin thioesterase 1; AltName: Full=Deubiquitinating enzyme AMSH1 [Arabidopsis thaliana]
CL11870.Contig2_All	1.7946	0.00342887	Up	sp|O59952.1|RecName: Full=Lipase; AltName: Full=Triacylglycerol lipase; Flags: Precursor [Thermomyces lanuginosus]
CL11885.Contig11_All	1.74449	0.0348844	Up	No Blast Hit
CL11885.Contig16_All	1.88142	0.00806676	Up	No Blast Hit
CL11885.Contig7_All	1.49409	6.80835e-09	Up	sp|P08927.2|RecName: Full=RuBisCO large subunit-binding protein subunit beta, chloroplastic; AltName: Full=60 kDa chaperonin subunit beta; AltName: Full=CPN-60 beta; Flags: Precursor [Pisum sativum]
CL11885.Contig9_All	1.42323	0.0484067	Up	No Blast Hit
CL11890.Contig1_All	1.36116	1.80215e-25	Up	sp|A6QLC6.1|RecName: Full=Protein YIPF6; AltName: Full=YIP1 family member 6 [Bos taurus]
CL11894.Contig1_All	2.95814	2.59771e-26	Up	sp|Q8BMN4.1|RecName: Full=Leishmanolysin-like peptidase [Mus musculus]
CL11894.Contig2_All	2.83721	2.98504e-06	Up	sp|Q9WTS6.1|RecName: Full=Teneurin-3; Short=Ten-3; AltName: Full=Protein Odd Oz/ten-m homolog 3; AltName: Full=Tenascin-M3; Short=Ten-m3; AltName: Full=Teneurin transmembrane protein 3 [Mus musculus]
CL11895.Contig2_All	1.96523	3.27612e-12	Up	No Blast Hit
CL11897.Contig1_All	1.68722	0.00210489	Up	No Blast Hit
CL11897.Contig3_All	7.38886	1.89816e-08	Up	No Blast Hit
CL11897.Contig5_All	2.68856	5.79664e-05	Up	No Blast Hit
CL119.Contig17_All	3.60835	6.36048e-08	Up	No Blast Hit
CL119.Contig4_All	6.81368	9.01618e-07	Up	No Blast Hit
CL11909.Contig1_All	1.89958	0.029516	Up	No Blast Hit
CL11909.Contig2_All	1.57394	2.41791e-30	Up	No Blast Hit
CL1191.Contig1_All	1.32305	2.67165e-10	Up	No Blast Hit
CL1191.Contig3_All	2.78461	0.0254713	Up	No Blast Hit
CL11913.Contig1_All	2.70544	1.3981e-07	Up	sp|P42620.1|RecName: Full=Glutathionyl-hydroquinone reductase YqjG; Short=GS-HQR [Escherichia coli K-12]
CL11914.Contig3_All	2.27246	0.00830995	Up	No Blast Hit
CL11915.Contig2_All	7.26804	4.45621e-08	Up	No Blast Hit
CL11915.Contig3_All	1.83718	0.024131	Up	No Blast Hit
CL11916.Contig2_All	2.95772	7.86306e-17	Up	No Blast Hit
CL11918.Contig1_All	1.04765	0.0460764	Up	sp|Q5G267.1|RecName: Full=Neurotrypsin; AltName: Full=Serine protease 12; Flags: Precursor [Macaca mulatta]
CL11918.Contig2_All	3.23089	3.35708e-14	Up	sp|Q9UGM3.2|RecName: Full=Deleted in malignant brain tumors 1 protein; AltName: Full=Glycoprotein 340; Short=Gp-340; AltName: Full=Hensin; AltName: Full=Salivary agglutinin; Short=SAG; AltName: Full=Surfactant pulmonary-associated D-binding protein; Flags: Precursor [Homo sapiens]
CL11921.Contig3_All	2.74508	0.0121602	Up	sp|Q9SMH3.1|RecName: Full=Dynein-1-alpha heavy chain, flagellar inner arm I1 complex; AltName: Full=1-alpha DHC; AltName: Full=Dynein-1, subspecies f [Chlamydomonas reinhardtii]
CL11923.Contig4_All	1.70257	9.52268e-27	Up	sp|Q9DE27.1|RecName: Full=RuvB-like 2; AltName: Full=Reptin [Xenopus laevis]
CL11935.Contig3_All	3.53896	8.1113e-62	Up	sp|P0A9T4.1|RecName: Full=Protein tas [Escherichia coli K-12]sp|P0A9T5.1|RecName: Full=Protein tas [Shigella flexneri]
CL1194.Contig11_All	9.21734	2.34636e-15	Up	sp|P22675.2|RecName: Full=Argininosuccinate lyase; Short=ASAL; AltName: Full=Arginosuccinase [Chlamydomonas reinhardtii]
CL1194.Contig13_All	1.33681	2.65046e-07	Up	sp|P22675.2|RecName: Full=Argininosuccinate lyase; Short=ASAL; AltName: Full=Arginosuccinase [Chlamydomonas reinhardtii]
CL1194.Contig15_All	1.59117	0.000651581	Up	sp|Q93VR9.1|RecName: Full=Protein SEH1 [Arabidopsis thaliana]
CL11940.Contig1_All	1.33472	0.0059036	Up	No Blast Hit
CL11940.Contig2_All	1.64744	9.64122e-16	Up	No Blast Hit
CL11940.Contig3_All	1.57274	3.42199e-09	Up	No Blast Hit
CL11941.Contig1_All	4.37436	2.71151e-05	Up	sp|Q3SXY8.1|RecName: Full=ADP-ribosylation factor-like protein 13B; AltName: Full=ADP-ribosylation factor-like protein 2-like 1; Short=ARL2-like protein 1 [Homo sapiens]
CL11941.Contig2_All	2.27433	0.00262687	Up	No Blast Hit
CL11942.Contig1_All	4.75671	4.30613e-208	Up	No Blast Hit
CL11942.Contig2_All	4.74318	3.76138e-230	Up	No Blast Hit
CL11942.Contig3_All	6.46689	1.12832e-05	Up	No Blast Hit
CL11943.Contig13_All	1.9508	0.00598015	Up	No Blast Hit
CL11943.Contig8_All	1.06442	0.0351345	Up	No Blast Hit
CL11945.Contig2_All	1.4128	4.7125e-21	Up	No Blast Hit
CL11946.Contig1_All	3.46986	0.00113116	Up	No Blast Hit
CL11946.Contig2_All	1.02508	5.92309e-10	Up	No Blast Hit
CL11948.Contig16_All	3.07497	3.55086e-13	Up	sp|P51136.2|RecName: Full=Glycogen synthase kinase-3; Short=GSK-3 [Dictyostelium discoideum]
CL11948.Contig23_All	3.66977	1.22813e-31	Up	sp|F4JRE0.1|RecName: Full=Transmembrane 9 superfamily member 12; AltName: Full=Endomembrane protein 7; AltName: Full=Transmembrane nine protein 12; Short=AtTMN12; Flags: Precursor [Arabidopsis thaliana]
CL11954.Contig1_All	1.21234	5.93376e-07	Up	No Blast Hit
CL11954.Contig5_All	4.28364	3.70601e-10	Up	No Blast Hit
CL11954.Contig9_All	5.03352	8.95001e-43	Up	No Blast Hit
CL11956.Contig12_All	1.6969	0.000991706	Up	No Blast Hit
CL11956.Contig3_All	3.37454	0.0253646	Up	sp|Q9ZPR1.1|RecName: Full=Cell division control protein 48 homolog B; Short=AtCDC48b [Arabidopsis thaliana]
CL11958.Contig3_All	3.05051	0.0069959	Up	No Blast Hit
CL11967.Contig1_All	3.51932	0.00113451	Up	No Blast Hit
CL11967.Contig2_All	3.56989	0.0391388	Up	No Blast Hit
CL11968.Contig4_All	1.42329	2.3358e-12	Up	sp|D3FTV4.1|RecName: Full=GTPase HflX; AltName: Full=GTP-binding protein HflX [Bacillus pseudofirmus OF4]
CL11968.Contig6_All	2.42222	0.00111252	Up	No Blast Hit
CL1197.Contig4_All	1.67172	7.33822e-08	Up	sp|O48626.1|RecName: Full=Centromere/kinetochore protein zw10 homolog; Short=AtZW10; AltName: Full=MAG2-interacting protein 1 [Arabidopsis thaliana]
CL11973.Contig2_All	1.73238	0.0341564	Up	No Blast Hit
CL11973.Contig21_All	1.18067	0.0207177	Up	No Blast Hit
CL11973.Contig22_All	1.44306	0.00438303	Up	No Blast Hit
CL11973.Contig25_All	1.06378	0.00682007	Up	No Blast Hit
CL11973.Contig28_All	1.63062	0.0170465	Up	No Blast Hit
CL11973.Contig9_All	1.22395	8.56198e-08	Up	No Blast Hit
CL11974.Contig3_All	1.53275	6.47332e-16	Up	sp|Q8RX87.2|RecName: Full=Probable galactinol--sucrose galactosyltransferase 6; AltName: Full=Protein DARK INDUCIBLE 10; AltName: Full=Raffinose synthase 6 [Arabidopsis thaliana]
CL11974.Contig5_All	1.646	3.70358e-26	Up	sp|Q8RX87.2|RecName: Full=Probable galactinol--sucrose galactosyltransferase 6; AltName: Full=Protein DARK INDUCIBLE 10; AltName: Full=Raffinose synthase 6 [Arabidopsis thaliana]
CL11974.Contig7_All	3.61153	0.0170719	Up	sp|Q94A08.2|RecName: Full=Probable galactinol--sucrose galactosyltransferase 2; AltName: Full=Protein SEED IMBIBITION 2; AltName: Full=Raffinose synthase 2 [Arabidopsis thaliana]
CL11974.Contig8_All	1.11118	1.26886e-05	Up	sp|Q84VX0.1|RecName: Full=Probable galactinol--sucrose galactosyltransferase 1; AltName: Full=Protein SEED IMBIBITION 1; AltName: Full=Raffinose synthase 1 [Arabidopsis thaliana]
CL11975.Contig1_All	1.38671	0.00393242	Up	No Blast Hit
CL11975.Contig3_All	2.31252	0.000485159	Up	No Blast Hit
CL11977.Contig3_All	2.22582	0.000692099	Up	No Blast Hit
CL11977.Contig5_All	1.80537	7.30387e-05	Up	No Blast Hit
CL1198.Contig7_All	4.07442	3.89198e-73	Up	sp|Q8H0V6.1|RecName: Full=ABC transporter F family member 3; Short=ABC transporter ABCF.3; Short=AtABCF3; AltName: Full=GCN20-type ATP-binding cassette protein GCN3 [Arabidopsis thaliana]
CL11982.Contig5_All	1.6688	0.013217	Up	No Blast Hit
CL11984.Contig5_All	2.28336	2.47925e-16	Up	sp|P09350.1|RecName: Full=Spherulin-1A; Flags: Precursor [Physarum polycephalum]
CL11988.Contig4_All	4.02275	0.0304342	Up	No Blast Hit
CL11988.Contig5_All	1.31286	6.16568e-08	Up	sp|Q9FFP9.1|RecName: Full=Serine/threonine-protein kinase SRK2H; AltName: Full=OST1-kinase-like 9; AltName: Full=SNF1-related kinase 2.5; Short=SnRK2.5 [Arabidopsis thaliana]
CL1199.Contig2_All	1.62991	2.41222e-28	Up	sp|Q9FI61.1|RecName: Full=Ubiquitin-conjugating enzyme E2 27; AltName: Full=E2 ubiquitin-conjugating enzyme 27; AltName: Full=Ubiquitin carrier protein 27 [Arabidopsis thaliana]
CL1199.Contig3_All	1.45274	9.17319e-29	Up	sp|Q9FI61.1|RecName: Full=Ubiquitin-conjugating enzyme E2 27; AltName: Full=E2 ubiquitin-conjugating enzyme 27; AltName: Full=Ubiquitin carrier protein 27 [Arabidopsis thaliana]
CL1199.Contig4_All	1.95005	7.01575e-20	Up	sp|Q9FI61.1|RecName: Full=Ubiquitin-conjugating enzyme E2 27; AltName: Full=E2 ubiquitin-conjugating enzyme 27; AltName: Full=Ubiquitin carrier protein 27 [Arabidopsis thaliana]
CL1199.Contig5_All	1.20398	6.30975e-11	Up	sp|Q9FI61.1|RecName: Full=Ubiquitin-conjugating enzyme E2 27; AltName: Full=E2 ubiquitin-conjugating enzyme 27; AltName: Full=Ubiquitin carrier protein 27 [Arabidopsis thaliana]
CL1199.Contig7_All	1.86596	1.04809e-08	Up	sp|P23249.2|RecName: Full=Putative helicase MOV-10; AltName: Full=Moloney leukemia virus 10 protein [Mus musculus]
CL11991.Contig1_All	2.35862	1.83878e-64	Up	No Blast Hit
CL11991.Contig2_All	2.325	1.22445e-62	Up	No Blast Hit
CL11993.Contig1_All	2.19723	2.24635e-18	Up	sp|Q0WP96.1|RecName: Full=Protein PGR; Short=AtPGR; AltName: Full=Plasma membrane glucose-responsive regulator; AltName: Full=Transmembrane protein 19-like protein; AltName: Full=VTE6-related protein; Short=VTE6R [Arabidopsis thaliana]
CL11993.Contig2_All	1.71204	0.0472067	Up	sp|Q6IR76.1|RecName: Full=Transmembrane protein 19 [Xenopus laevis]
CL11995.Contig1_All	2.21852	0.039976	Up	No Blast Hit
CL11998.Contig1_All	1.31323	2.57865e-18	Up	sp|Q7YRC6.1|RecName: Full=Aurora kinase B; AltName: Full=Aurora 1; AltName: Full=Aurora- and IPL1-like midbody-associated protein 1; Short=AIM-1; AltName: Full=Aurora/IPL1-related kinase 2; Short=ARK-2; Short=Aurora-related kinase 2; AltName: Full=STK-1; AltName: Full=Serine/threonine-protein kinase 12; AltName: Full=Serine/threonine-protein kinase 5; AltName: Full=Serine/threonine-protein kinase…
CL11998.Contig3_All	1.39577	4.22107e-11	Up	sp|A4K2M3.1|RecName: Full=Serine/threonine-protein kinase 4; Contains: RecName: Full=Serine/threonine-protein kinase 4 37kDa subunit; Short=MST1/N; Contains: RecName: Full=Serine/threonine-protein kinase 4 18kDa subunit; Short=MST1/C [Papio anubis]
CL11999.Contig1_All	3.24806	1.64672e-05	Up	sp|Q9C5I1.1|RecName: Full=UDP-sugar pyrophosphorylase; Short=AtUSP [Arabidopsis thaliana]
CL1200.Contig4_All	1.97314	1.27057e-16	Up	No Blast Hit
CL1200.Contig6_All	1.27997	0.00505102	Up	No Blast Hit
CL12002.Contig1_All	2.65319	5.2781e-13	Up	No Blast Hit
CL12004.Contig8_All	2.44689	0.00644016	Up	No Blast Hit
CL12005.Contig1_All	1.40387	0.0232142	Up	sp|P00873.1|RecName: Full=Ribulose bisphosphate carboxylase small chain 1, chloroplastic; Short=RuBisCO small subunit 1; Flags: Precursor [Chlamydomonas reinhardtii]
CL12005.Contig2_All	4.67428	0.00020622	Up	sp|P00873.1|RecName: Full=Ribulose bisphosphate carboxylase small chain 1, chloroplastic; Short=RuBisCO small subunit 1; Flags: Precursor [Chlamydomonas reinhardtii]
CL12005.Contig3_All	1.7729	0.0418462	Up	sp|P08475.1|RecName: Full=Ribulose bisphosphate carboxylase small chain 2, chloroplastic; Short=RuBisCO small subunit 2; Flags: Precursor [Chlamydomonas reinhardtii]
CL12006.Contig4_All	1.49186	2.55262e-09	Up	No Blast Hit
CL12007.Contig2_All	1.96194	2.33681e-33	Up	sp|Q47944.1|RecName: Full=L-sorbose 1-dehydrogenase; Short=SDH [Gluconobacter oxydans]
CL1201.Contig1_All	3.67451	0.0320502	Up	No Blast Hit
CL1201.Contig2_All	5.31146	0.000947307	Up	No Blast Hit
CL12013.Contig2_All	1.29517	5.45974e-15	Up	sp|Q7VG78.1|RecName: Full=Probable GMP synthase [glutamine-hydrolyzing]; AltName: Full=GMP synthetase; AltName: Full=Glutamine amidotransferase [Helicobacter hepaticus ATCC 51449]
CL12013.Contig3_All	3.04	1.2722e-11	Up	sp|Q7VG78.1|RecName: Full=Probable GMP synthase [glutamine-hydrolyzing]; AltName: Full=GMP synthetase; AltName: Full=Glutamine amidotransferase [Helicobacter hepaticus ATCC 51449]
CL12015.Contig10_All	1.96567	2.05084e-05	Up	sp|Q7M323.1|RecName: Full=Plasminogen [Capra hircus]
CL12015.Contig11_All	1.43581	0.000118993	Up	sp|Q62073.1|RecName: Full=Mitogen-activated protein kinase kinase kinase 7; AltName: Full=Transforming growth factor-beta-activated kinase 1; Short=TGF-beta-activated kinase 1 [Mus musculus]
CL12015.Contig13_All	2.11788	5.93348e-05	Up	No Blast Hit
CL12015.Contig14_All	1.75011	4.44659e-09	Up	sp|Q62073.1|RecName: Full=Mitogen-activated protein kinase kinase kinase 7; AltName: Full=Transforming growth factor-beta-activated kinase 1; Short=TGF-beta-activated kinase 1 [Mus musculus]
CL12015.Contig2_All	1.81059	2.83341e-12	Up	sp|Q62073.1|RecName: Full=Mitogen-activated protein kinase kinase kinase 7; AltName: Full=Transforming growth factor-beta-activated kinase 1; Short=TGF-beta-activated kinase 1 [Mus musculus]
CL12015.Contig3_All	1.84166	4.24791e-16	Up	sp|Q7M323.1|RecName: Full=Plasminogen [Capra hircus]
CL12015.Contig6_All	2.31898	0.0432777	Up	sp|Q62073.1|RecName: Full=Mitogen-activated protein kinase kinase kinase 7; AltName: Full=Transforming growth factor-beta-activated kinase 1; Short=TGF-beta-activated kinase 1 [Mus musculus]
CL12015.Contig7_All	2.00722	2.05587e-14	Up	sp|Q62073.1|RecName: Full=Mitogen-activated protein kinase kinase kinase 7; AltName: Full=Transforming growth factor-beta-activated kinase 1; Short=TGF-beta-activated kinase 1 [Mus musculus]
CL12015.Contig9_All	1.58512	1.90728e-09	Up	sp|Q62073.1|RecName: Full=Mitogen-activated protein kinase kinase kinase 7; AltName: Full=Transforming growth factor-beta-activated kinase 1; Short=TGF-beta-activated kinase 1 [Mus musculus]
CL12018.Contig1_All	3.57566	0.0181764	Up	sp|P51427.2|RecName: Full=40S ribosomal protein S5-2; AltName: Full=AtRPS5A; AltName: Full=Protein ARABIDOPSIS MINUTE-LIKE 1 [Arabidopsis thaliana]
CL12019.Contig3_All	1.44045	9.85253e-19	Up	sp|Q05918.1|RecName: Full=Tyrosine-protein phosphatase; Flags: Precursor [Nostoc commune]
CL12022.Contig4_All	1.7318	0.000128786	Up	sp|Q8GYG1.1|RecName: Full=Transmembrane emp24 domain-containing protein p24delta7; AltName: Full=p24 family protein delta2a; Short=p24delta2a; AltName: Full=p24 family protein delta7; Short=p24delta7; Flags: Precursor [Arabidopsis thaliana]
CL12023.Contig1_All	1.57303	0.00637173	Up	No Blast Hit
CL12023.Contig2_All	2.0886	3.08518e-06	Up	No Blast Hit
CL12026.Contig3_All	1.43323	0.0143533	Up	sp|F1R2X6.2|RecName: Full=Proteasome activator complex subunit 4B; AltName: Full=Proteasome activator PA200-B [Danio rerio]
CL12027.Contig1_All	1.32248	1.01711e-15	Up	No Blast Hit
CL12027.Contig2_All	1.69498	7.9885e-11	Up	No Blast Hit
CL12027.Contig3_All	1.22115	2.34648e-19	Up	No Blast Hit
CL12032.Contig1_All	2.43577	1.41895e-06	Up	No Blast Hit
CL12032.Contig2_All	3.80456	1.18831e-49	Up	No Blast Hit
CL12034.Contig1_All	5.47085	4.09756e-08	Up	No Blast Hit
CL12034.Contig2_All	6.04293	7.06728e-15	Up	No Blast Hit
CL12038.Contig7_All	1.1528	6.18714e-06	Up	sp|P38991.1|RecName: Full=Spindle assembly checkpoint kinase; AltName: Full=Aurora kinase; AltName: Full=Increase-in-ploidy protein 1 [Saccharomyces cerevisiae S288C]
CL12040.Contig15_All	1.937	5.79494e-06	Up	sp|Q9Z1M4.1|RecName: Full=Ribosomal protein S6 kinase beta-2; Short=S6K-beta-2; Short=S6K2; AltName: Full=70 kDa ribosomal protein S6 kinase 2; AltName: Full=p70 ribosomal S6 kinase beta; Short=p70 S6 kinase beta; Short=p70 S6K-beta; Short=p70 S6KB [Mus musculus]
CL12040.Contig19_All	1.78702	6.50834e-05	Up	No Blast Hit
CL12040.Contig9_All	1.36559	0.00616919	Up	No Blast Hit
CL12044.Contig1_All	2.81505	2.84811e-23	Up	No Blast Hit
CL12046.Contig1_All	1.74167	4.08665e-30	Up	sp|P0AFU8.1|RecName: Full=Riboflavin synthase; Short=RS [Escherichia coli K-12]sp|P0AFU9.1|RecName: Full=Riboflavin synthase; Short=RS [Shigella flexneri]
CL12046.Contig2_All	1.59717	0.00579855	Up	sp|P0AFU8.1|RecName: Full=Riboflavin synthase; Short=RS [Escherichia coli K-12]sp|P0AFU9.1|RecName: Full=Riboflavin synthase; Short=RS [Shigella flexneri]
CL12048.Contig9_All	8.70786	7.37585e-13	Up	No Blast Hit
CL1205.Contig1_All	1.22114	0.00890689	Up	sp|O35685.1|RecName: Full=Nuclear migration protein nudC; AltName: Full=Nuclear distribution protein C homolog; AltName: Full=Silica-induced gene 92 protein; Short=SIG-92 [Mus musculus]
CL1205.Contig3_All	2.14395	1.04379e-16	Up	sp|Q5M823.1|RecName: Full=NudC domain-containing protein 2 [Rattus norvegicus]
CL1205.Contig5_All	2.96817	5.69057e-08	Up	sp|Q5M823.1|RecName: Full=NudC domain-containing protein 2 [Rattus norvegicus]
CL1205.Contig7_All	1.27899	3.99887e-08	Up	sp|Q9SUC5.1|RecName: Full=Dihydroceramide fatty acyl 2-hydroxylase FAH2; AltName: Full=Fatty acid 2-hydroxylase 2; Short=AtFAH2 [Arabidopsis thaliana]
CL1205.Contig9_All	1.3753	2.92118e-19	Up	sp|Q9SUC5.1|RecName: Full=Dihydroceramide fatty acyl 2-hydroxylase FAH2; AltName: Full=Fatty acid 2-hydroxylase 2; Short=AtFAH2 [Arabidopsis thaliana]
CL12053.Contig7_All	2.43424	0.000164119	Up	sp|O32037.3|RecName: Full=tRNA threonylcarbamoyladenosine dehydratase; AltName: Full=t(6)A37 dehydratase [Bacillus subtilis subsp. subtilis str. 168]
CL12065.Contig1_All	1.03049	1.59688e-05	Up	No Blast Hit
CL12068.Contig1_All	1.45052	3.47771e-07	Up	No Blast Hit
CL12068.Contig13_All	3.76558	0.00752928	Up	No Blast Hit
CL12068.Contig17_All	2.47783	5.68532e-09	Up	No Blast Hit
CL12068.Contig18_All	4.79109	3.2657e-05	Up	No Blast Hit
CL12068.Contig7_All	3.34209	1.78029e-19	Up	No Blast Hit
CL12068.Contig9_All	2.67604	0.00123739	Up	No Blast Hit
CL1207.Contig3_All	1.19065	4.09305e-18	Up	sp|Q8RWH3.1|RecName: Full=Dual specificity protein kinase YAK1 homolog; Short=AtYAK1; AltName: Full=Dual specificity tyrosine-phosphorylation-regulated kinase YAK1 [Arabidopsis thaliana]
CL1207.Contig6_All	1.11356	1.52379e-05	Up	sp|Q8RWH3.1|RecName: Full=Dual specificity protein kinase YAK1 homolog; Short=AtYAK1; AltName: Full=Dual specificity tyrosine-phosphorylation-regulated kinase YAK1 [Arabidopsis thaliana]
CL12071.Contig2_All	1.06966	0.00247856	Up	No Blast Hit
CL12071.Contig3_All	1.99389	0.00855725	Up	No Blast Hit
CL12071.Contig4_All	1.24423	0.000100337	Up	sp|Q8LFP9.1|RecName: Full=Protein ABA DEFICIENT 4, chloroplastic; Flags: Precursor [Arabidopsis thaliana]
CL12071.Contig5_All	2.03553	2.2231e-17	Up	sp|Q8LFP9.1|RecName: Full=Protein ABA DEFICIENT 4, chloroplastic; Flags: Precursor [Arabidopsis thaliana]
CL12079.Contig5_All	1.60726	1.83834e-05	Up	No Blast Hit
CL1208.Contig3_All	1.40817	3.29427e-09	Up	sp|P50607.1|RecName: Full=Tubby protein homolog [Homo sapiens]
CL12080.Contig1_All	2.48977	1.69317e-21	Up	sp|Q4P580.1|RecName: Full=Phosphatidylglycerol/phosphatidylinositol transfer protein; Short=PG/PI-TP; Flags: Precursor [Ustilago maydis 521]
CL12080.Contig2_All	1.76468	8.58236e-47	Up	sp|Q4P580.1|RecName: Full=Phosphatidylglycerol/phosphatidylinositol transfer protein; Short=PG/PI-TP; Flags: Precursor [Ustilago maydis 521]
CL12080.Contig3_All	1.87654	3.7473e-32	Up	sp|Q4P580.1|RecName: Full=Phosphatidylglycerol/phosphatidylinositol transfer protein; Short=PG/PI-TP; Flags: Precursor [Ustilago maydis 521]
CL12083.Contig1_All	1.25093	1.14949e-13	Up	sp|Q9SYI0.2|RecName: Full=Protein translocase subunit SECA1, chloroplastic; Short=AtcpSecA; AltName: Full=Protein ALBINO OR GLASSY YELLOW 1; Flags: Precursor [Arabidopsis thaliana]
CL12083.Contig4_All	4.31056	6.56605e-80	Up	sp|Q9SYI0.2|RecName: Full=Protein translocase subunit SECA1, chloroplastic; Short=AtcpSecA; AltName: Full=Protein ALBINO OR GLASSY YELLOW 1; Flags: Precursor [Arabidopsis thaliana]
CL12085.Contig20_All	2.30163	9.87931e-08	Up	sp|Q9P6N9.1|RecName: Full=Protein PER1 homolog; Flags: Precursor [Schizosaccharomyces pombe 972h-]
CL12085.Contig22_All	1.05104	2.75133e-11	Up	sp|Q9P6N9.1|RecName: Full=Protein PER1 homolog; Flags: Precursor [Schizosaccharomyces pombe 972h-]
CL12085.Contig34_All	5.82921	3.35972e-10	Up	sp|A2A559.1|RecName: Full=Post-GPI attachment to proteins factor 3; AltName: Full=PER1-like domain-containing protein 1; Flags: Precursor [Mus musculus]
CL12085.Contig6_All	1.55148	1.47812e-12	Up	sp|Q7SCY7.2|RecName: Full=Protein sym-1 [Neurospora crassa OR74A]
CL12085.Contig8_All	1.53247	2.42047e-16	Up	sp|Q7SCY7.2|RecName: Full=Protein sym-1 [Neurospora crassa OR74A]
CL12087.Contig1_All	2.11428	4.87445e-53	Up	No Blast Hit
CL12087.Contig2_All	2.12994	4.18547e-13	Up	No Blast Hit
CL12088.Contig3_All	1.46538	7.38504e-07	Up	sp|P31209.2|RecName: Full=Polyadenylate-binding protein, cytoplasmic and nuclear; Short=PABP; Short=Poly(A)-binding protein; AltName: Full=Polyadenylate tail-binding protein [Schizosaccharomyces pombe 972h-]
CL1209.Contig10_All	1.47424	0.0427404	Up	sp|Q9SLN5.1|RecName: Full=Methionine aminopeptidase 1A; Short=MAP 1A; Short=MetAP 1A; AltName: Full=Peptidase M 1A [Arabidopsis thaliana]
CL1209.Contig8_All	1.87375	0.00131024	Up	sp|Q9SLN5.1|RecName: Full=Methionine aminopeptidase 1A; Short=MAP 1A; Short=MetAP 1A; AltName: Full=Peptidase M 1A [Arabidopsis thaliana]
CL12090.Contig9_All	4.0696	2.34892e-72	Up	No Blast Hit
CL12093.Contig1_All	3.44377	4.10645e-35	Up	sp|Q29AK2.1|RecName: Full=Leishmanolysin-like peptidase [Drosophila pseudoobscura pseudoobscura]
CL12096.Contig1_All	5.9848	6.06081e-05	Up	No Blast Hit
CL12097.Contig3_All	4.24704	0.00186912	Up	No Blast Hit
CL121.Contig2_All	3.01565	0.00105436	Up	sp|Q42682.1|RecName: Full=Delta-aminolevulinic acid dehydratase, chloroplastic; Short=ALADH; AltName: Full=Porphobilinogen synthase; Flags: Precursor [Chlamydomonas reinhardtii]
CL12103.Contig3_All	7.43677	1.96841e-08	Up	No Blast Hit
CL12108.Contig8_All	3.27607	0.0465391	Up	No Blast Hit
CL1211.Contig19_All	1.82643	0.0145847	Up	No Blast Hit
CL12110.Contig12_All	2.66598	6.33295e-08	Up	No Blast Hit
CL12110.Contig9_All	1.82703	5.09201e-16	Up	sp|Q01899.1|RecName: Full=Heat shock 70 kDa protein, mitochondrial; Flags: Precursor [Phaseolus vulgaris]
CL12111.Contig10_All	1.42826	5.77046e-05	Up	No Blast Hit
CL12111.Contig11_All	2.25328	3.55527e-08	Up	No Blast Hit
CL12111.Contig15_All	2.33287	9.64994e-06	Up	No Blast Hit
CL12111.Contig17_All	2.11393	0.0229306	Up	No Blast Hit
CL12111.Contig18_All	6.35189	1.61986e-05	Up	No Blast Hit
CL12111.Contig4_All	6.11525	4.53632e-11	Up	No Blast Hit
CL12111.Contig5_All	2.09252	0.00205387	Up	No Blast Hit
CL12111.Contig7_All	1.72602	0.00889303	Up	No Blast Hit
CL12114.Contig1_All	6.12425	3.66846e-05	Up	No Blast Hit
CL12114.Contig2_All	2.01393	1.53633e-41	Up	sp|Q93WX6.1|RecName: Full=Cysteine desulfurase 1, chloroplastic; AltName: Full=NIFS-like protein 1; Short=CpNifS1; AltName: Full=Plastid sufS-like protein; AltName: Full=Protein AtCpNifS; AltName: Full=Selenocysteine lyase; Flags: Precursor [Arabidopsis thaliana]
CL12116.Contig6_All	4.74939	0.00534778	Up	sp|P48562.1|RecName: Full=Serine/threonine-protein kinase CLA4 [Saccharomyces cerevisiae S288C]
CL12117.Contig4_All	1.23674	4.83488e-16	Up	sp|Q0WVX5.1|RecName: Full=Probable starch synthase 4, chloroplastic/amyloplastic; Short=AtSS4; AltName: Full=Soluble starch synthase IV; Short=SSIV; Flags: Precursor [Arabidopsis thaliana]
CL12118.Contig19_All	1.6947	0.00827834	Up	No Blast Hit
CL12118.Contig2_All	2.22449	5.4513e-05	Up	No Blast Hit
CL12119.Contig1_All	2.53158	2.35438e-12	Up	sp|P49290.2|RecName: Full=Eosinophil peroxidase; Short=EPO; Contains: RecName: Full=Eosinophil peroxidase light chain; Contains: RecName: Full=Eosinophil peroxidase heavy chain; Flags: Precursor [Mus musculus]
CL12119.Contig2_All	3.69946	1.64611e-14	Up	sp|P11678.2|RecName: Full=Eosinophil peroxidase; Short=EPO; Contains: RecName: Full=Eosinophil peroxidase light chain; Contains: RecName: Full=Eosinophil peroxidase heavy chain; Flags: Precursor [Homo sapiens]
CL12119.Contig3_All	3.1004	0.00023684	Up	sp|A8WQH2.1|RecName: Full=Peroxidasin homolog; Flags: Precursor [Caenorhabditis briggsae]
CL12120.Contig2_All	4.18544	0.0216256	Up	No Blast Hit
CL12121.Contig1_All	3.81821	1.24887e-14	Up	No Blast Hit
CL12121.Contig2_All	2.593	2.83129e-17	Up	No Blast Hit
CL12124.Contig11_All	7.34718	4.39782e-08	Up	No Blast Hit
CL12125.Contig1_All	3.17913	4.04782e-08	Up	No Blast Hit
CL12133.Contig1_All	1.967	0.000137693	Up	sp|Q8N8Q3.1|RecName: Full=Endonuclease V; Short=hEndoV; AltName: Full=Inosine-specific endoribonuclease [Homo sapiens]
CL12135.Contig1_All	4.85965	0.00410005	Up	No Blast Hit
CL12136.Contig1_All	1.1759	3.09097e-05	Up	sp|O60308.1|RecName: Full=Centrosomal protein of 104 kDa; Short=Cep104 [Homo sapiens]
CL12136.Contig2_All	1.16955	2.68174e-06	Up	sp|O60308.1|RecName: Full=Centrosomal protein of 104 kDa; Short=Cep104 [Homo sapiens]
CL12136.Contig3_All	1.82256	2.12954e-16	Up	sp|O60308.1|RecName: Full=Centrosomal protein of 104 kDa; Short=Cep104 [Homo sapiens]
CL12136.Contig5_All	1.74262	2.98261e-07	Up	sp|Q07866.2|RecName: Full=Kinesin light chain 1; Short=KLC 1 [Homo sapiens]
CL1214.Contig18_All	2.63421	0.00589133	Up	sp|A9SIZ6.1|RecName: Full=Acyl-lipid (8-3)-desaturase; AltName: Full=AN Delta(5)-fatty-acid desaturase; AltName: Full=Acyl-lipid 5-desaturase; AltName: Full=Delta-5 desaturase; Short=PPDES5 [Physcomitrella patens]
CL1214.Contig19_All	10.5337	1.64001e-22	Up	sp|A9SIZ6.1|RecName: Full=Acyl-lipid (8-3)-desaturase; AltName: Full=AN Delta(5)-fatty-acid desaturase; AltName: Full=Acyl-lipid 5-desaturase; AltName: Full=Delta-5 desaturase; Short=PPDES5 [Physcomitrella patens]
CL1214.Contig23_All	7.35057	2.02945e-07	Up	sp|A9SIZ6.1|RecName: Full=Acyl-lipid (8-3)-desaturase; AltName: Full=AN Delta(5)-fatty-acid desaturase; AltName: Full=Acyl-lipid 5-desaturase; AltName: Full=Delta-5 desaturase; Short=PPDES5 [Physcomitrella patens]
CL1214.Contig25_All	8.07865	1.08428e-10	Up	sp|A9SIZ6.1|RecName: Full=Acyl-lipid (8-3)-desaturase; AltName: Full=AN Delta(5)-fatty-acid desaturase; AltName: Full=Acyl-lipid 5-desaturase; AltName: Full=Delta-5 desaturase; Short=PPDES5 [Physcomitrella patens]
CL1214.Contig27_All	1.05824	0.00016274	Up	sp|A9SIZ6.1|RecName: Full=Acyl-lipid (8-3)-desaturase; AltName: Full=AN Delta(5)-fatty-acid desaturase; AltName: Full=Acyl-lipid 5-desaturase; AltName: Full=Delta-5 desaturase; Short=PPDES5 [Physcomitrella patens]
CL12140.Contig4_All	1.46279	0.0395728	Up	No Blast Hit
CL12140.Contig9_All	4.80429	1.50386e-58	Up	No Blast Hit
CL12141.Contig2_All	2.28039	5.66623e-11	Up	sp|Q0WUA3.2|RecName: Full=2-carboxy-1,4-naphthoquinone phytyltransferase, chloroplastic; AltName: Full=1,4-dihydroxy-2-naphthoate phytyltransferase; AltName: Full=1,4-dihydroxy-2-naphthoate polyprenyltransferase; AltName: Full=Protein ABERRANT CHLOROPLAST DEVELOPMENT 4; AltName: Full=menA-like protein; Short=AtMENA; Flags: Precursor [Arabidopsis thaliana]
CL12141.Contig5_All	2.05176	0.040068	Up	sp|Q0WUA3.2|RecName: Full=2-carboxy-1,4-naphthoquinone phytyltransferase, chloroplastic; AltName: Full=1,4-dihydroxy-2-naphthoate phytyltransferase; AltName: Full=1,4-dihydroxy-2-naphthoate polyprenyltransferase; AltName: Full=Protein ABERRANT CHLOROPLAST DEVELOPMENT 4; AltName: Full=menA-like protein; Short=AtMENA; Flags: Precursor [Arabidopsis thaliana]
CL12142.Contig1_All	3.68116	0.0152543	Up	sp|Q9GPU2.1|RecName: Full=60S acidic ribosomal protein P2 [Euplotes raikovi]
CL12144.Contig2_All	1.62862	3.69985e-29	Up	sp|Q9LIC2.1|RecName: Full=Transmembrane 9 superfamily member 7; AltName: Full=Endomembrane protein 5; AltName: Full=Transmembrane nine protein 7; Short=AtTMN7; Flags: Precursor [Arabidopsis thaliana]
CL12144.Contig5_All	2.01044	0.00663209	Up	sp|Q9FYQ8.1|RecName: Full=Transmembrane 9 superfamily member 11; AltName: Full=Endomembrane protein 6; AltName: Full=Transmembrane nine protein 11; Short=AtTMN11; Flags: Precursor [Arabidopsis thaliana]
CL12145.Contig2_All	1.46995	0.0143473	Up	No Blast Hit
CL12145.Contig3_All	2.04436	8.932e-05	Up	No Blast Hit
CL12146.Contig6_All	1.61307	0.000523574	Up	sp|P50362.1|RecName: Full=Glyceraldehyde-3-phosphate dehydrogenase A, chloroplastic; AltName: Full=NADP-dependent glyceraldehydephosphate dehydrogenase subunit A; Flags: Precursor [Chlamydomonas reinhardtii]
CL1215.Contig2_All	1.34953	2.39041e-06	Up	sp|Q10MH8.1|RecName: Full=DEAD-box ATP-dependent RNA helicase 24 [Oryza sativa Japonica Group]
CL12150.Contig2_All	1.7613	8.15158e-11	Up	sp|Q9LYR5.1|RecName: Full=Peptidyl-prolyl cis-trans isomerase FKBP19, chloroplastic; Short=PPIase FKBP19; AltName: Full=FK506-binding protein 19; Short=AtFKBP19; AltName: Full=Immunophilin FKBP19; AltName: Full=Rotamase; Flags: Precursor [Arabidopsis thaliana]
CL12151.Contig1_All	1.03624	4.6029e-08	Up	No Blast Hit
CL12151.Contig2_All	1.04347	1.22314e-05	Up	No Blast Hit
CL12152.Contig2_All	2.25138	4.06731e-08	Up	sp|Q9XES0.2|RecName: Full=1-deoxy-D-xylulose 5-phosphate reductoisomerase, chloroplastic; Short=1-deoxyxylulose-5-phosphate reductoisomerase; Short=DXP reductoisomerase; AltName: Full=2-C-methyl-D-erythritol 4-phosphate synthase; Flags: Precursor [Mentha x piperita]
CL12153.Contig2_All	1.32326	0.0165623	Up	sp|P29702.2|RecName: Full=Protein farnesyltransferase/geranylgeranyltransferase type-1 subunit alpha; AltName: Full=CAAX farnesyltransferase subunit alpha; AltName: Full=FTase-alpha; AltName: Full=Ras proteins prenyltransferase subunit alpha; AltName: Full=Type I protein geranyl-geranyltransferase subunit alpha; Short=GGTase-I-alpha [Bos taurus]
CL12156.Contig1_All	1.53899	5.23879e-17	Up	No Blast Hit
CL12156.Contig4_All	1.51787	8.24279e-06	Up	No Blast Hit
CL12157.Contig10_All	1.76019	0.0103073	Up	No Blast Hit
CL12157.Contig2_All	2.58301	2.30239e-06	Up	No Blast Hit
CL12157.Contig3_All	2.9231	1.88759e-23	Up	No Blast Hit
CL12157.Contig4_All	4.3441	9.31161e-29	Up	No Blast Hit
CL12157.Contig5_All	3.09364	1.37853e-18	Up	No Blast Hit
CL12157.Contig6_All	4.31997	3.39478e-47	Up	No Blast Hit
CL12157.Contig8_All	1.0086	0.0240615	Up	No Blast Hit
CL12159.Contig2_All	2.18203	0.000213428	Up	sp|Q66L42.2|RecName: Full=Mitogen-activated protein kinase kinase kinase 10 [Mus musculus]
CL12159.Contig4_All	1.58838	2.8858e-12	Up	sp|Q16584.1|RecName: Full=Mitogen-activated protein kinase kinase kinase 11; AltName: Full=Mixed lineage kinase 3; AltName: Full=Src-homology 3 domain-containing proline-rich kinase [Homo sapiens]
CL12159.Contig8_All	1.3655	1.7315e-06	Up	sp|Q9FG33.1|RecName: Full=Probable L-type lectin-domain containing receptor kinase S.5; Short=LecRK-S.5; Flags: Precursor [Arabidopsis thaliana]
CL1216.Contig2_All	1.18048	4.15612e-18	Up	No Blast Hit
CL12160.Contig2_All	4.47092	7.71616e-24	Up	No Blast Hit
CL12160.Contig8_All	2.47436	0.00850098	Up	No Blast Hit
CL12167.Contig2_All	1.49935	0.0434156	Up	No Blast Hit
CL12167.Contig3_All	2.47125	4.82416e-13	Up	No Blast Hit
CL12167.Contig5_All	4.25882	0.000432077	Up	No Blast Hit
CL12169.Contig1_All	4.75068	0.00445951	Up	sp|Q6T6H8.1|RecName: Full=Lectin; Flags: Precursor [Ulva pertusa]
CL12170.Contig1_All	8.29447	1.93229e-10	Up	sp|Q948R1.1|RecName: Full=Phospholipase A(1) DAD1, chloroplastic; AltName: Full=Phospholipase A1-Ibeta1; AltName: Full=Protein DEFECTIVE IN ANTHER DEHISCENCE 1; Short=AtDAD1; Flags: Precursor [Arabidopsis thaliana]
CL12170.Contig2_All	3.32259	4.89811e-90	Up	No Blast Hit
CL12170.Contig3_All	1.78514	0.000293681	Up	sp|Q941F1.2|RecName: Full=Phospholipase A1-Igamma1, chloroplastic; Flags: Precursor [Arabidopsis thaliana]
CL12170.Contig4_All	2.43741	5.17562e-27	Up	sp|O59952.1|RecName: Full=Lipase; AltName: Full=Triacylglycerol lipase; Flags: Precursor [Thermomyces lanuginosus]
CL12170.Contig5_All	3.42109	9.68574e-68	Up	sp|Q941F1.2|RecName: Full=Phospholipase A1-Igamma1, chloroplastic; Flags: Precursor [Arabidopsis thaliana]
CL12170.Contig6_All	7.80926	1.24937e-09	Up	sp|P19515.2|RecName: Full=Lipase; AltName: Full=Triacylglycerol lipase; Flags: Precursor [Rhizomucor miehei]
CL12170.Contig8_All	1.66687	4.20486e-09	Up	sp|Q948R1.1|RecName: Full=Phospholipase A(1) DAD1, chloroplastic; AltName: Full=Phospholipase A1-Ibeta1; AltName: Full=Protein DEFECTIVE IN ANTHER DEHISCENCE 1; Short=AtDAD1; Flags: Precursor [Arabidopsis thaliana]
CL12170.Contig9_All	2.20778	3.51681e-10	Up	sp|Q948R1.1|RecName: Full=Phospholipase A(1) DAD1, chloroplastic; AltName: Full=Phospholipase A1-Ibeta1; AltName: Full=Protein DEFECTIVE IN ANTHER DEHISCENCE 1; Short=AtDAD1; Flags: Precursor [Arabidopsis thaliana]
CL12171.Contig1_All	4.79171	2.22557e-89	Up	sp|P42730.2|RecName: Full=Chaperone protein ClpB1; AltName: Full=ATP-dependent Clp protease ATP-binding subunit ClpB homolog 1; AltName: Full=Casein lytic proteinase B1; AltName: Full=Heat shock protein 101; AltName: Full=Protein DEFECTIVE IN LONG-TERM ACQUIRED THERMOTOLERANCE [Arabidopsis thaliana]
CL12171.Contig3_All	1.87385	1.27732e-23	Up	sp|P42730.2|RecName: Full=Chaperone protein ClpB1; AltName: Full=ATP-dependent Clp protease ATP-binding subunit ClpB homolog 1; AltName: Full=Casein lytic proteinase B1; AltName: Full=Heat shock protein 101; AltName: Full=Protein DEFECTIVE IN LONG-TERM ACQUIRED THERMOTOLERANCE [Arabidopsis thaliana]
CL12171.Contig5_All	5.27334	1.35742e-82	Up	sp|P42730.2|RecName: Full=Chaperone protein ClpB1; AltName: Full=ATP-dependent Clp protease ATP-binding subunit ClpB homolog 1; AltName: Full=Casein lytic proteinase B1; AltName: Full=Heat shock protein 101; AltName: Full=Protein DEFECTIVE IN LONG-TERM ACQUIRED THERMOTOLERANCE [Arabidopsis thaliana]
CL12171.Contig6_All	1.41131	0.000163828	Up	sp|P42730.2|RecName: Full=Chaperone protein ClpB1; AltName: Full=ATP-dependent Clp protease ATP-binding subunit ClpB homolog 1; AltName: Full=Casein lytic proteinase B1; AltName: Full=Heat shock protein 101; AltName: Full=Protein DEFECTIVE IN LONG-TERM ACQUIRED THERMOTOLERANCE [Arabidopsis thaliana]
CL12175.Contig1_All	2.14751	6.19958e-48	Up	No Blast Hit
CL12176.Contig1_All	2.25799	0.000235642	Up	sp|Q8MVR1.1|RecName: Full=Cyclic GMP-binding protein C; AltName: Full=Ras guanine nucleotide exchange factor T; AltName: Full=RasGEF domain-containing protein T [Dictyostelium discoideum]
CL12178.Contig3_All	2.12221	7.81433e-12	Up	No Blast Hit
CL12178.Contig6_All	1.06916	0.00121015	Up	No Blast Hit
CL12178.Contig9_All	2.4797	1.5697e-07	Up	No Blast Hit
CL12179.Contig1_All	13.097	4.0642e-41	Up	No Blast Hit
CL12179.Contig4_All	3.07194	3.82738e-12	Up	No Blast Hit
CL12179.Contig5_All	3.74814	4.02089e-80	Up	No Blast Hit
CL12179.Contig6_All	1.59543	0.00108601	Up	No Blast Hit
CL12179.Contig8_All	10.3359	2.42957e-21	Up	No Blast Hit
CL12179.Contig9_All	3.53863	4.56871e-61	Up	No Blast Hit
CL12181.Contig1_All	1.56776	1.5703e-11	Up	No Blast Hit
CL12181.Contig2_All	1.26103	2.48849e-18	Up	No Blast Hit
CL12182.Contig1_All	3.92139	2.79657e-08	Up	No Blast Hit
CL12182.Contig2_All	3.11553	0.0235218	Up	No Blast Hit
CL12188.Contig1_All	1.07732	0.0265078	Up	No Blast Hit
CL12188.Contig2_All	1.77655	1.79596e-08	Up	No Blast Hit
CL1219.Contig22_All	8.0181	8.69985e-10	Up	sp|Q84WK5.1|RecName: Full=Protein GID8 homolog [Arabidopsis thaliana]
CL1219.Contig34_All	1.47993	0.0237327	Up	sp|Q84WK5.1|RecName: Full=Protein GID8 homolog [Arabidopsis thaliana]
CL12190.Contig2_All	4.78162	1.12882e-25	Up	sp|Q96DB2.1|RecName: Full=Histone deacetylase 11; Short=HD11 [Homo sapiens]
CL12190.Contig40_All	1.81652	1.08473e-06	Up	sp|M1A3D5.1|RecName: Full=Thioredoxin-like protein CITRX, chloroplastic; AltName: Full=Cf-9-interacting thioredoxin; Short=StCiTrx; Flags: Precursor [Solanum tuberosum]
CL12190.Contig47_All	10.6272	6.04156e-23	Up	sp|Q8LAP6.1|RecName: Full=Probable plastid-lipid-associated protein 12, chloroplastic; AltName: Full=Fibrillin-10; Flags: Precursor [Arabidopsis thaliana]
CL12190.Contig8_All	1.38714	0.0460753	Up	sp|M1A3D5.1|RecName: Full=Thioredoxin-like protein CITRX, chloroplastic; AltName: Full=Cf-9-interacting thioredoxin; Short=StCiTrx; Flags: Precursor [Solanum tuberosum]
CL12190.Contig9_All	2.24481	6.48184e-05	Up	sp|Q8LAP6.1|RecName: Full=Probable plastid-lipid-associated protein 12, chloroplastic; AltName: Full=Fibrillin-10; Flags: Precursor [Arabidopsis thaliana]
CL12192.Contig4_All	2.76421	1.26436e-49	Up	No Blast Hit
CL12193.Contig1_All	2.5713	3.71353e-17	Up	No Blast Hit
CL12199.Contig10_All	1.26736	0.00556999	Up	sp|A8IB22.1|RecName: Full=Cilia- and flagella-associated protein 77; AltName: Full=Flagellar-associated protein 77 [Chlamydomonas reinhardtii]
CL12207.Contig1_All	2.60854	2.89047e-40	Up	No Blast Hit
CL12217.Contig10_All	1.6586	0.000506813	Up	sp|Q5UQ35.1|RecName: Full=Putative ariadne-like RING finger protein R811 [Acanthamoeba polyphaga mimivirus]
CL12217.Contig14_All	3.42369	9.47234e-17	Up	sp|P0A9T4.1|RecName: Full=Protein tas [Escherichia coli K-12]sp|P0A9T5.1|RecName: Full=Protein tas [Shigella flexneri]
CL12217.Contig15_All	4.76268	0.00555901	Up	sp|P0A9T4.1|RecName: Full=Protein tas [Escherichia coli K-12]sp|P0A9T5.1|RecName: Full=Protein tas [Shigella flexneri]
CL12217.Contig16_All	2.81442	0.0246247	Up	sp|P0A9T4.1|RecName: Full=Protein tas [Escherichia coli K-12]sp|P0A9T5.1|RecName: Full=Protein tas [Shigella flexneri]
CL12217.Contig18_All	3.02013	2.54649e-19	Up	sp|P0A9T4.1|RecName: Full=Protein tas [Escherichia coli K-12]sp|P0A9T5.1|RecName: Full=Protein tas [Shigella flexneri]
CL12217.Contig20_All	6.59869	2.80524e-06	Up	sp|P0A9T4.1|RecName: Full=Protein tas [Escherichia coli K-12]sp|P0A9T5.1|RecName: Full=Protein tas [Shigella flexneri]
CL12217.Contig21_All	4.9428	2.9868e-33	Up	sp|P0A9T4.1|RecName: Full=Protein tas [Escherichia coli K-12]sp|P0A9T5.1|RecName: Full=Protein tas [Shigella flexneri]
CL12217.Contig3_All	3.90154	8.35425e-44	Up	sp|P0A9T4.1|RecName: Full=Protein tas [Escherichia coli K-12]sp|P0A9T5.1|RecName: Full=Protein tas [Shigella flexneri]
CL12217.Contig4_All	3.9323	2.06119e-08	Up	sp|P0A9T4.1|RecName: Full=Protein tas [Escherichia coli K-12]sp|P0A9T5.1|RecName: Full=Protein tas [Shigella flexneri]
CL12217.Contig5_All	1.82985	4.47351e-15	Up	sp|P0A9T4.1|RecName: Full=Protein tas [Escherichia coli K-12]sp|P0A9T5.1|RecName: Full=Protein tas [Shigella flexneri]
CL12217.Contig7_All	2.63296	5.46368e-52	Up	sp|P0A9T4.1|RecName: Full=Protein tas [Escherichia coli K-12]sp|P0A9T5.1|RecName: Full=Protein tas [Shigella flexneri]
CL12218.Contig9_All	7.48385	1.10741e-08	Up	sp|B7GJ99.1|RecName: Full=tRNA pseudouridine synthase A; AltName: Full=tRNA pseudouridine(38-40) synthase; AltName: Full=tRNA pseudouridylate synthase I; AltName: Full=tRNA-uridine isomerase I [Anoxybacillus flavithermus WK1]
CL1222.Contig1_All	1.07257	0.00482648	Up	No Blast Hit
CL12221.Contig1_All	4.43885	0.0120904	Up	sp|Q8S8Q4.2|RecName: Full=Endoglucanase 14; AltName: Full=Endo-1,4-beta glucanase 14; Flags: Precursor [Arabidopsis thaliana]
CL12222.Contig2_All	3.34213	3.50123e-15	Up	No Blast Hit
CL12222.Contig3_All	2.3702	1.86468e-10	Up	No Blast Hit
CL12223.Contig1_All	2.08911	0.000449225	Up	No Blast Hit
CL12225.Contig1_All	1.03144	8.26909e-10	Up	sp|Q9C5H4.1|RecName: Full=Protein MODIFIED TRANSPORT TO THE VACUOLE 1 [Arabidopsis thaliana]
CL12231.Contig2_All	2.77983	5.06379e-78	Up	sp|Q07116.2|RecName: Full=Sulfite oxidase, mitochondrial; Flags: Precursor [Rattus norvegicus]
CL12233.Contig10_All	4.39697	0.0133245	Up	sp|F4HNU6.1|RecName: Full=Nardilysin-like; AltName: Full=N-arginine dibasic convertase-like; Short=NRD convertase-like; Short=NRD-C [Arabidopsis thaliana]
CL12233.Contig5_All	7.20209	7.47033e-08	Up	sp|P91622.2|RecName: Full=[Pyruvate dehydrogenase (acetyl-transferring)] kinase, mitochondrial; Short=DmPDK; Short=Pyruvate dehydrogenase kinase; Flags: Precursor [Drosophila melanogaster]
CL12234.Contig1_All	3.18484	3.33204e-78	Up	sp|P43886.1|RecName: Full=Serine acetyltransferase; Short=SAT [Haemophilus influenzae Rd KW20]
CL12234.Contig10_All	4.90739	1.55593e-29	Up	No Blast Hit
CL12234.Contig14_All	1.48874	0.0153832	Up	No Blast Hit
CL12234.Contig17_All	1.45029	1.26958e-10	Up	sp|P42749.2|RecName: Full=Ubiquitin-conjugating enzyme E2 5; AltName: Full=E2 ubiquitin-conjugating enzyme 5; AltName: Full=Ubiquitin carrier protein 5; AltName: Full=Ubiquitin-conjugating enzyme E2-21 kDa 2; AltName: Full=Ubiquitin-protein ligase 5 [Arabidopsis thaliana]
CL12234.Contig24_All	1.1836	4.56387e-17	Up	sp|P42749.2|RecName: Full=Ubiquitin-conjugating enzyme E2 5; AltName: Full=E2 ubiquitin-conjugating enzyme 5; AltName: Full=Ubiquitin carrier protein 5; AltName: Full=Ubiquitin-conjugating enzyme E2-21 kDa 2; AltName: Full=Ubiquitin-protein ligase 5 [Arabidopsis thaliana]
CL12234.Contig4_All	2.38811	5.05598e-10	Up	sp|P42749.2|RecName: Full=Ubiquitin-conjugating enzyme E2 5; AltName: Full=E2 ubiquitin-conjugating enzyme 5; AltName: Full=Ubiquitin carrier protein 5; AltName: Full=Ubiquitin-conjugating enzyme E2-21 kDa 2; AltName: Full=Ubiquitin-protein ligase 5 [Arabidopsis thaliana]
CL12234.Contig6_All	2.18201	1.0681e-17	Up	No Blast Hit
CL12234.Contig7_All	2.38351	9.90562e-10	Up	sp|P42749.2|RecName: Full=Ubiquitin-conjugating enzyme E2 5; AltName: Full=E2 ubiquitin-conjugating enzyme 5; AltName: Full=Ubiquitin carrier protein 5; AltName: Full=Ubiquitin-conjugating enzyme E2-21 kDa 2; AltName: Full=Ubiquitin-protein ligase 5 [Arabidopsis thaliana]
CL12234.Contig9_All	3.40888	7.01154e-13	Up	No Blast Hit
CL12235.Contig17_All	2.16017	0.029442	Up	No Blast Hit
CL12235.Contig7_All	1.62043	0.02041	Up	sp|Q9FNQ0.1|RecName: Full=Protein LEO1 homolog; AltName: Full=Protein VERNALIZATION INDEPENDENCE 4 [Arabidopsis thaliana]
CL1224.Contig2_All	2.84672	0.0122926	Up	sp|Q03975.2|RecName: Full=Calcium-binding protein LPS1-beta [Lytechinus pictus]
CL12240.Contig2_All	1.13058	0.00198408	Up	No Blast Hit
CL12240.Contig3_All	1.61126	0.000152701	Up	No Blast Hit
CL12240.Contig4_All	1.94695	0.00114824	Up	No Blast Hit
CL12240.Contig5_All	3.08772	3.29581e-05	Up	No Blast Hit
CL12242.Contig1_All	2.07304	4.01254e-21	Up	No Blast Hit
CL12242.Contig2_All	1.95528	5.46509e-20	Up	No Blast Hit
CL12244.Contig1_All	1.22917	0.0383655	Up	sp|Q9NRH2.2|RecName: Full=SNF-related serine/threonine-protein kinase; AltName: Full=SNF1-related kinase [Homo sapiens]
CL12245.Contig2_All	1.17883	3.13185e-07	Up	No Blast Hit
CL12248.Contig13_All	1.69637	4.32408e-08	Up	No Blast Hit
CL12248.Contig15_All	2.39325	0.000339394	Up	No Blast Hit
CL12248.Contig17_All	2.35572	4.81187e-40	Up	No Blast Hit
CL12248.Contig18_All	2.95603	6.3521e-15	Up	No Blast Hit
CL12248.Contig19_All	2.50592	6.04012e-11	Up	No Blast Hit
CL12248.Contig3_All	3.48507	0.000249193	Up	No Blast Hit
CL12248.Contig6_All	2.21995	0.00527139	Up	No Blast Hit
CL12248.Contig7_All	2.50696	1.72648e-83	Up	No Blast Hit
CL12248.Contig9_All	2.64152	1.09766e-17	Up	No Blast Hit
CL12250.Contig1_All	1.80248	0.0168374	Up	No Blast Hit
CL12250.Contig2_All	1.99541	1.65821e-06	Up	No Blast Hit
CL12251.Contig1_All	1.86388	1.50428e-11	Up	sp|Q680U9.1|RecName: Full=General transcription and DNA repair factor IIH subunit TFB2; Short=AtTFB2; Short=TFIIH subunit TFB2; AltName: Full=RNA polymerase II transcription factor B subunit 2 [Arabidopsis thaliana]
CL12251.Contig2_All	4.30199	9.05532e-74	Up	sp|Q680U9.1|RecName: Full=General transcription and DNA repair factor IIH subunit TFB2; Short=AtTFB2; Short=TFIIH subunit TFB2; AltName: Full=RNA polymerase II transcription factor B subunit 2 [Arabidopsis thaliana]
CL12251.Contig3_All	3.44489	1.15543e-13	Up	sp|Q680U9.1|RecName: Full=General transcription and DNA repair factor IIH subunit TFB2; Short=AtTFB2; Short=TFIIH subunit TFB2; AltName: Full=RNA polymerase II transcription factor B subunit 2 [Arabidopsis thaliana]
CL12251.Contig5_All	4.65379	8.02173e-12	Up	sp|Q680U9.1|RecName: Full=General transcription and DNA repair factor IIH subunit TFB2; Short=AtTFB2; Short=TFIIH subunit TFB2; AltName: Full=RNA polymerase II transcription factor B subunit 2 [Arabidopsis thaliana]
CL12251.Contig7_All	1.93325	2.8723e-16	Up	sp|Q680U9.1|RecName: Full=General transcription and DNA repair factor IIH subunit TFB2; Short=AtTFB2; Short=TFIIH subunit TFB2; AltName: Full=RNA polymerase II transcription factor B subunit 2 [Arabidopsis thaliana]
CL12259.Contig12_All	3.3433	7.13508e-17	Up	sp|P36209.2|RecName: Full=Delta(24(24(1)))-sterol reductase; AltName: Full=C-24(28) sterol reductase; AltName: Full=Sterol Delta(24(28))-reductase [Schizosaccharomyces pombe 972h-]
CL12259.Contig13_All	3.22315	4.89621e-31	Up	sp|P36209.2|RecName: Full=Delta(24(24(1)))-sterol reductase; AltName: Full=C-24(28) sterol reductase; AltName: Full=Sterol Delta(24(28))-reductase [Schizosaccharomyces pombe 972h-]
CL12259.Contig14_All	8.68871	3.91602e-13	Up	sp|P36209.2|RecName: Full=Delta(24(24(1)))-sterol reductase; AltName: Full=C-24(28) sterol reductase; AltName: Full=Sterol Delta(24(28))-reductase [Schizosaccharomyces pombe 972h-]
CL12259.Contig15_All	3.41483	0.00192422	Up	sp|P36209.2|RecName: Full=Delta(24(24(1)))-sterol reductase; AltName: Full=C-24(28) sterol reductase; AltName: Full=Sterol Delta(24(28))-reductase [Schizosaccharomyces pombe 972h-]
CL12259.Contig17_All	10.0584	6.40963e-19	Up	sp|P36209.2|RecName: Full=Delta(24(24(1)))-sterol reductase; AltName: Full=C-24(28) sterol reductase; AltName: Full=Sterol Delta(24(28))-reductase [Schizosaccharomyces pombe 972h-]
CL12259.Contig18_All	8.78747	1.51839e-13	Up	sp|P36209.2|RecName: Full=Delta(24(24(1)))-sterol reductase; AltName: Full=C-24(28) sterol reductase; AltName: Full=Sterol Delta(24(28))-reductase [Schizosaccharomyces pombe 972h-]
CL12259.Contig2_All	2.27681	0.011297	Up	sp|Q9VZZ4.1|RecName: Full=Peroxidasin; Flags: Precursor [Drosophila melanogaster]
CL12260.Contig1_All	2.01981	1.84572e-31	Up	sp|Q01490.1|RecName: Full=Peptidyl-prolyl cis-trans isomerase B; Short=PPIase B; AltName: Full=Cyclophilin B; AltName: Full=Rotamase B; Flags: Precursor [Orpinomyces sp. PC-2]
CL12260.Contig2_All	2.72919	6.8376e-38	Up	sp|Q01490.1|RecName: Full=Peptidyl-prolyl cis-trans isomerase B; Short=PPIase B; AltName: Full=Cyclophilin B; AltName: Full=Rotamase B; Flags: Precursor [Orpinomyces sp. PC-2]
CL12260.Contig3_All	2.29417	1.43921e-10	Up	No Blast Hit
CL12264.Contig1_All	1.77322	1.21269e-25	Up	sp|O75366.3|RecName: Full=Advillin; AltName: Full=p92 [Homo sapiens]
CL12264.Contig3_All	2.16114	1.14719e-44	Up	sp|O75366.3|RecName: Full=Advillin; AltName: Full=p92 [Homo sapiens]
CL12264.Contig4_All	1.91654	2.21681e-07	Up	sp|O75366.3|RecName: Full=Advillin; AltName: Full=p92 [Homo sapiens]
CL12269.Contig1_All	1.48092	0.0096407	Up	No Blast Hit
CL1227.Contig60_All	5.35177	0.00093376	Up	sp|P40690.1|RecName: Full=Aldo-keto reductase [Babesia bovis]
CL12272.Contig2_All	2.13557	0.0124024	Up	sp|Q6V5K9.2|RecName: Full=Zinc finger protein 474; AltName: Full=Testis-specific zinc finger protein; Short=TSZFP [Mus musculus]
CL12276.Contig2_All	4.5151	7.30119e-50	Up	sp|Q99KP6.1|RecName: Full=Pre-mRNA-processing factor 19; AltName: Full=Nuclear matrix protein 200; AltName: Full=PRP19/PSO4 homolog; AltName: Full=RING-type E3 ubiquitin transferase PRP19; AltName: Full=Senescence evasion factor [Mus musculus]sp|Q9JMJ4.2|RecName: Full=Pre-mRNA-processing factor 19; AltName: Full=Neuronal differentiation-related gene protein; AltName: Full=PRP19/PSO4 homolog; AltN…
CL12276.Contig4_All	6.23915	4.68326e-13	Up	No Blast Hit
CL12277.Contig1_All	2.31013	0.022791	Up	sp|P55217.3|RecName: Full=Cystathionine gamma-synthase 1, chloroplastic; Short=AtCGS1; AltName: Full=METHIONINE OVERACCUMULATION 1; AltName: Full=O-succinylhomoserine (thiol)-lyase; Flags: Precursor [Arabidopsis thaliana]
CL12278.Contig1_All	1.86052	7.24425e-05	Up	No Blast Hit
CL12278.Contig3_All	1.01626	2.06767e-06	Up	No Blast Hit
CL12278.Contig6_All	2.61462	1.12706e-06	Up	sp|A5UQR2.1|RecName: Full=Cyclic pyranopterin monophosphate synthase; AltName: Full=Molybdenum cofactor biosynthesis protein C [Roseiflexus sp. RS-1]
CL12279.Contig18_All	1.78386	1.32102e-05	Up	sp|Q9SNQ2.1|RecName: Full=Protein arginine N-methyltransferase PRMT10 [Oryza sativa Japonica Group]
CL12279.Contig22_All	1.26563	0.00440703	Up	sp|Q9SNQ2.1|RecName: Full=Protein arginine N-methyltransferase PRMT10 [Oryza sativa Japonica Group]
CL12279.Contig4_All	7.64886	3.30054e-09	Up	sp|Q9SNQ2.1|RecName: Full=Protein arginine N-methyltransferase PRMT10 [Oryza sativa Japonica Group]
CL12279.Contig6_All	6.84602	1.05508e-06	Up	sp|Q9SNQ2.1|RecName: Full=Protein arginine N-methyltransferase PRMT10 [Oryza sativa Japonica Group]
CL12280.Contig1_All	1.35635	4.25014e-07	Up	sp|Q9W032.1|RecName: Full=Protein ecdysoneless [Drosophila melanogaster]
CL12280.Contig11_All	1.08609	0.000214102	Up	sp|Q9CS74.2|RecName: Full=Protein ecdysoneless homolog [Mus musculus]
CL12280.Contig3_All	1.14045	1.44384e-08	Up	sp|Q9CS74.2|RecName: Full=Protein ecdysoneless homolog [Mus musculus]
CL12280.Contig6_All	9.83585	5.21318e-18	Up	sp|Q9CS74.2|RecName: Full=Protein ecdysoneless homolog [Mus musculus]
CL12280.Contig7_All	1.38385	3.4823e-05	Up	sp|Q9CS74.2|RecName: Full=Protein ecdysoneless homolog [Mus musculus]
CL12280.Contig9_All	2.19395	0.000304686	Up	sp|Q9CS74.2|RecName: Full=Protein ecdysoneless homolog [Mus musculus]
CL12281.Contig1_All	2.903	0.00395992	Up	sp|Q9SP35.2|RecName: Full=Mitochondrial import inner membrane translocase subunit TIM17-2 [Arabidopsis thaliana]
CL12282.Contig1_All	1.91992	1.82017e-12	Up	No Blast Hit
CL12282.Contig2_All	1.73987	7.85163e-14	Up	No Blast Hit
CL12282.Contig3_All	1.99597	3.26454e-07	Up	No Blast Hit
CL12282.Contig4_All	2.70558	0.000209458	Up	No Blast Hit
CL12282.Contig5_All	1.6035	3.20219e-16	Up	No Blast Hit
CL12285.Contig28_All	1.26836	0.014679	Up	No Blast Hit
CL12285.Contig35_All	1.04326	0.00367795	Up	No Blast Hit
CL12288.Contig1_All	1.86381	5.04587e-28	Up	sp|C3VPR6.2|RecName: Full=Protein NLRC5 [Mus musculus]
CL12288.Contig5_All	8.92777	5.71543e-14	Up	sp|C3VPR6.2|RecName: Full=Protein NLRC5 [Mus musculus]
CL12289.Contig2_All	1.7376	4.51419e-45	Up	sp|O00418.2|RecName: Full=Eukaryotic elongation factor 2 kinase; Short=eEF-2 kinase; Short=eEF-2K; AltName: Full=Calcium/calmodulin-dependent eukaryotic elongation factor 2 kinase [Homo sapiens]
CL12289.Contig4_All	1.617	5.67951e-06	Up	sp|O00418.2|RecName: Full=Eukaryotic elongation factor 2 kinase; Short=eEF-2 kinase; Short=eEF-2K; AltName: Full=Calcium/calmodulin-dependent eukaryotic elongation factor 2 kinase [Homo sapiens]
CL12292.Contig5_All	1.52566	0.000138784	Up	sp|P42262.3|RecName: Full=Glutamate receptor 2; Short=GluR-2; AltName: Full=AMPA-selective glutamate receptor 2; AltName: Full=GluR-B; AltName: Full=GluR-K2; AltName: Full=Glutamate receptor ionotropic, AMPA 2; Short=GluA2; Flags: Precursor [Homo sapiens]
CL12293.Contig1_All	5.6528	2.05009e-19	Up	No Blast Hit
CL12293.Contig2_All	7.48329	1.13929e-08	Up	No Blast Hit
CL12294.Contig14_All	4.08352	0.00268925	Up	No Blast Hit
CL12294.Contig15_All	2.64649	0.00039502	Up	No Blast Hit
CL12294.Contig17_All	4.37237	1.75784e-07	Up	No Blast Hit
CL12294.Contig2_All	4.42156	0.012842	Up	No Blast Hit
CL12294.Contig25_All	3.97621	0.0347975	Up	No Blast Hit
CL12294.Contig28_All	2.60768	0.00315111	Up	No Blast Hit
CL12294.Contig30_All	1.79589	4.09558e-07	Up	No Blast Hit
CL12294.Contig33_All	8.50001	1.99608e-11	Up	No Blast Hit
CL12294.Contig6_All	4.45688	0.0125733	Up	No Blast Hit
CL12295.Contig1_All	1.48746	4.68527e-06	Up	sp|Q9C7A8.2|RecName: Full=DNA replication complex GINS protein PSF2 [Arabidopsis thaliana]
CL12295.Contig2_All	2.94618	0.000213494	Up	sp|Q9C7A8.2|RecName: Full=DNA replication complex GINS protein PSF2 [Arabidopsis thaliana]
CL12298.Contig4_All	2.93607	2.48849e-18	Up	sp|P49695.1|RecName: Full=Probable serine/threonine-protein kinase PkwA [Thermomonospora curvata]
CL12301.Contig27_All	2.8212	0.000152784	Up	sp|P14273.1|RecName: Full=Chlorophyll a-b binding protein of LHCII type I, chloroplastic; Short=CAB; Short=LHCP; Flags: Precursor [Chlamydomonas reinhardtii]
CL12301.Contig28_All	2.49667	0.00907936	Up	sp|P14273.1|RecName: Full=Chlorophyll a-b binding protein of LHCII type I, chloroplastic; Short=CAB; Short=LHCP; Flags: Precursor [Chlamydomonas reinhardtii]
CL12302.Contig1_All	1.65149	1.47496e-06	Up	No Blast Hit
CL12302.Contig10_All	1.26083	0.00011724	Up	No Blast Hit
CL12302.Contig11_All	4.22095	1.1951e-21	Up	No Blast Hit
CL12302.Contig3_All	2.37246	1.01637e-10	Up	No Blast Hit
CL12302.Contig5_All	1.94452	0.00121786	Up	No Blast Hit
CL12302.Contig7_All	4.17444	3.73533e-38	Up	No Blast Hit
CL12302.Contig9_All	1.89373	1.50401e-11	Up	No Blast Hit
CL12304.Contig6_All	4.0468	0.0291898	Up	No Blast Hit
CL12305.Contig17_All	3.64549	1.97365e-08	Up	sp|A5G6H7.2|RecName: Full=3-hydroxyacyl-[acyl-carrier-protein] dehydratase FabZ; AltName: Full=(3R)-hydroxymyristoyl-[acyl-carrier-protein] dehydratase; Short=(3R)-hydroxymyristoyl-ACP dehydrase; AltName: Full=Beta-hydroxyacyl-ACP dehydratase [Geobacter uraniireducens Rf4]
CL12305.Contig4_All	4.30109	5.65205e-45	Up	sp|A5G6H7.2|RecName: Full=3-hydroxyacyl-[acyl-carrier-protein] dehydratase FabZ; AltName: Full=(3R)-hydroxymyristoyl-[acyl-carrier-protein] dehydratase; Short=(3R)-hydroxymyristoyl-ACP dehydrase; AltName: Full=Beta-hydroxyacyl-ACP dehydratase [Geobacter uraniireducens Rf4]
CL12305.Contig6_All	2.93237	0.0297619	Up	sp|A5G6H7.2|RecName: Full=3-hydroxyacyl-[acyl-carrier-protein] dehydratase FabZ; AltName: Full=(3R)-hydroxymyristoyl-[acyl-carrier-protein] dehydratase; Short=(3R)-hydroxymyristoyl-ACP dehydrase; AltName: Full=Beta-hydroxyacyl-ACP dehydratase [Geobacter uraniireducens Rf4]
CL12309.Contig1_All	1.04933	0.000154379	Up	sp|O80501.1|RecName: Full=Ras-related protein RABH1b; Short=AtRABH1b; AltName: Full=Ras-related protein Rab6A; Short=AtRab6A [Arabidopsis thaliana]
CL12309.Contig12_All	1.13156	2.66325e-16	Up	sp|O80501.1|RecName: Full=Ras-related protein RABH1b; Short=AtRABH1b; AltName: Full=Ras-related protein Rab6A; Short=AtRab6A [Arabidopsis thaliana]
CL12309.Contig2_All	9.35496	6.73167e-16	Up	sp|O80501.1|RecName: Full=Ras-related protein RABH1b; Short=AtRABH1b; AltName: Full=Ras-related protein Rab6A; Short=AtRab6A [Arabidopsis thaliana]
CL12309.Contig4_All	1.1409	0.0101825	Up	sp|Q9LFT9.1|RecName: Full=Ras-related protein RABH1e; Short=AtRABH1e [Arabidopsis thaliana]
CL12312.Contig7_All	2.69152	8.37675e-08	Up	No Blast Hit
CL12314.Contig2_All	1.32324	0.00712417	Up	No Blast Hit
CL12315.Contig1_All	1.91288	2.87351e-14	Up	No Blast Hit
CL12315.Contig2_All	2.4776	3.22562e-32	Up	No Blast Hit
CL12315.Contig3_All	4.08907	5.0848e-08	Up	No Blast Hit
CL12316.Contig10_All	1.42498	0.00367623	Up	sp|Q38933.1|RecName: Full=Lycopene beta cyclase, chloroplastic; AltName: Full=AtLCY; AltName: Full=Protein SUPPRESSOR OF ZEAXANTHIN-LESS 1; Flags: Precursor [Arabidopsis thaliana]
CL12316.Contig35_All	3.88266	2.232e-58	Up	sp|Q38933.1|RecName: Full=Lycopene beta cyclase, chloroplastic; AltName: Full=AtLCY; AltName: Full=Protein SUPPRESSOR OF ZEAXANTHIN-LESS 1; Flags: Precursor [Arabidopsis thaliana]
CL12318.Contig12_All	3.41527	6.13347e-05	Up	sp|Q38799.2|RecName: Full=Pyruvate dehydrogenase E1 component subunit beta-1, mitochondrial; Short=PDHE1-B; AltName: Full=Protein MACCI-BOU; Flags: Precursor [Arabidopsis thaliana]
CL12318.Contig13_All	4.35927	0.0171755	Up	sp|Q38799.2|RecName: Full=Pyruvate dehydrogenase E1 component subunit beta-1, mitochondrial; Short=PDHE1-B; AltName: Full=Protein MACCI-BOU; Flags: Precursor [Arabidopsis thaliana]
CL12318.Contig2_All	2.49585	1.54762e-18	Up	sp|Q38799.2|RecName: Full=Pyruvate dehydrogenase E1 component subunit beta-1, mitochondrial; Short=PDHE1-B; AltName: Full=Protein MACCI-BOU; Flags: Precursor [Arabidopsis thaliana]
CL12318.Contig5_All	4.70175	1.48451e-199	Up	sp|Q38799.2|RecName: Full=Pyruvate dehydrogenase E1 component subunit beta-1, mitochondrial; Short=PDHE1-B; AltName: Full=Protein MACCI-BOU; Flags: Precursor [Arabidopsis thaliana]
CL12318.Contig7_All	9.44867	7.71168e-16	Up	sp|Q38799.2|RecName: Full=Pyruvate dehydrogenase E1 component subunit beta-1, mitochondrial; Short=PDHE1-B; AltName: Full=Protein MACCI-BOU; Flags: Precursor [Arabidopsis thaliana]
CL12324.Contig10_All	1.15051	0.0121867	Up	sp|Q868Z9.2|RecName: Full=Papilin; Flags: Precursor [Drosophila melanogaster]
CL12324.Contig4_All	1.88022	0.0159547	Up	sp|Q868Z9.2|RecName: Full=Papilin; Flags: Precursor [Drosophila melanogaster]
CL12325.Contig3_All	1.28211	2.88785e-12	Up	sp|Q9C7S7.1|RecName: Full=Endoplasmic reticulum oxidoreductin-1; Flags: Precursor [Arabidopsis thaliana]
CL12325.Contig5_All	2.48723	1.25182e-09	Up	sp|Q9C7S7.1|RecName: Full=Endoplasmic reticulum oxidoreductin-1; Flags: Precursor [Arabidopsis thaliana]
CL12325.Contig7_All	2.28043	1.72589e-06	Up	sp|Q9C7S7.1|RecName: Full=Endoplasmic reticulum oxidoreductin-1; Flags: Precursor [Arabidopsis thaliana]
CL12325.Contig8_All	2.34017	3.96739e-32	Up	sp|Q9C7S7.1|RecName: Full=Endoplasmic reticulum oxidoreductin-1; Flags: Precursor [Arabidopsis thaliana]
CL12327.Contig4_All	2.72449	3.14951e-66	Up	sp|Q869V1.1|RecName: Full=Metal transporter nramp1 homolog; AltName: Full=Natural resistance-associated membrane protein 1 [Dictyostelium discoideum]
CL12329.Contig5_All	1.49053	0.042298	Up	sp|O22259.1|RecName: Full=Ethylene-responsive transcription factor ERF071 [Arabidopsis thaliana]
CL12331.Contig1_All	5.41018	0.00077982	Up	sp|O80874.1|RecName: Full=Internal alternative NAD(P)H-ubiquinone oxidoreductase A2, mitochondrial; AltName: Full=Internal alternative NADH dehydrogenase NDA2; AltName: Full=NADH:ubiquinone reductase (non-electrogenic) NDA2; Flags: Precursor [Arabidopsis thaliana]
CL12331.Contig2_All	7.79659	1.07184e-18	Up	sp|O80874.1|RecName: Full=Internal alternative NAD(P)H-ubiquinone oxidoreductase A2, mitochondrial; AltName: Full=Internal alternative NADH dehydrogenase NDA2; AltName: Full=NADH:ubiquinone reductase (non-electrogenic) NDA2; Flags: Precursor [Arabidopsis thaliana]
CL12332.Contig4_All	2.21555	6.60297e-63	Up	sp|Q54U44.1|RecName: Full=ABC transporter C family member 12; AltName: Full=ABC transporter ABCC.12 [Dictyostelium discoideum]
CL12332.Contig7_All	2.11594	2.84499e-06	Up	No Blast Hit
CL12341.Contig1_All	1.38165	6.11222e-13	Up	sp|Q40863.1|RecName: Full=Embryogenesis-associated protein EMB8 [Picea glauca]
CL12341.Contig2_All	1.72381	1.08356e-05	Up	sp|P02851.1|RecName: Full=Balbiani ring protein 2; AltName: Full=Giant secretory protein I-B; Short=GSP-IB [Chironomus tentans]
CL12341.Contig3_All	1.80432	0.00621154	Up	sp|P02851.1|RecName: Full=Balbiani ring protein 2; AltName: Full=Giant secretory protein I-B; Short=GSP-IB [Chironomus tentans]
CL12341.Contig4_All	6.4738	1.52065e-08	Up	No Blast Hit
CL12342.Contig1_All	2.62552	1.25379e-32	Up	sp|Q4G1G8.1|RecName: Full=Cholesterol 25-hydroxylase; AltName: Full=Cholesterol 25-monooxygenase [Sus scrofa]
CL12342.Contig2_All	2.85644	3.64778e-07	Up	sp|Q4G1G8.1|RecName: Full=Cholesterol 25-hydroxylase; AltName: Full=Cholesterol 25-monooxygenase [Sus scrofa]
CL12342.Contig3_All	1.04409	5.16952e-05	Up	sp|Q4G1G8.1|RecName: Full=Cholesterol 25-hydroxylase; AltName: Full=Cholesterol 25-monooxygenase [Sus scrofa]
CL12342.Contig4_All	10.1766	3.26794e-19	Up	sp|Q4G1G8.1|RecName: Full=Cholesterol 25-hydroxylase; AltName: Full=Cholesterol 25-monooxygenase [Sus scrofa]
CL12342.Contig5_All	2.87893	0.0033444	Up	sp|Q4G1G8.1|RecName: Full=Cholesterol 25-hydroxylase; AltName: Full=Cholesterol 25-monooxygenase [Sus scrofa]
CL12343.Contig1_All	2.50227	9.111e-06	Up	No Blast Hit
CL12343.Contig2_All	1.85775	5.57567e-13	Up	No Blast Hit
CL12344.Contig29_All	2.16714	8.40508e-08	Up	No Blast Hit
CL12344.Contig30_All	1.24205	0.0222021	Up	No Blast Hit
CL12348.Contig1_All	3.34004	3.6448e-13	Up	sp|P00516.2|RecName: Full=cGMP-dependent protein kinase 1; Short=cGK 1; Short=cGK1; AltName: Full=cGMP-dependent protein kinase I; Short=cGKI [Bos taurus]
CL12348.Contig6_All	1.77663	3.6239e-05	Up	sp|P00516.2|RecName: Full=cGMP-dependent protein kinase 1; Short=cGK 1; Short=cGK1; AltName: Full=cGMP-dependent protein kinase I; Short=cGKI [Bos taurus]
CL12355.Contig12_All	2.85484	0.000401492	Up	No Blast Hit
CL12355.Contig14_All	1.71034	0.000251598	Up	sp|Q8N9R8.2|RecName: Full=Protein SCAI; AltName: Full=Suppressor of cancer cell invasion protein [Homo sapiens]
CL12355.Contig4_All	1.22936	6.82917e-07	Up	sp|Q9SR86.1|RecName: Full=Alanine--glyoxylate aminotransferase 2 homolog 3, mitochondrial; AltName: Full=Beta-alanine-pyruvate aminotransferase 3; Flags: Precursor [Arabidopsis thaliana]
CL12355.Contig5_All	1.91959	0.00370288	Up	sp|Q9SR86.1|RecName: Full=Alanine--glyoxylate aminotransferase 2 homolog 3, mitochondrial; AltName: Full=Beta-alanine-pyruvate aminotransferase 3; Flags: Precursor [Arabidopsis thaliana]
CL12355.Contig6_All	1.18114	0.00955464	Up	sp|Q8N9R8.2|RecName: Full=Protein SCAI; AltName: Full=Suppressor of cancer cell invasion protein [Homo sapiens]
CL12355.Contig8_All	1.15003	0.000405157	Up	sp|Q8N9R8.2|RecName: Full=Protein SCAI; AltName: Full=Suppressor of cancer cell invasion protein [Homo sapiens]
CL12356.Contig1_All	5.4976	1.11001e-06	Up	No Blast Hit
CL12356.Contig17_All	1.35089	0.0278383	Up	No Blast Hit
CL12356.Contig19_All	1.06944	0.0035401	Up	No Blast Hit
CL12356.Contig24_All	4.70015	0.00611715	Up	No Blast Hit
CL12356.Contig8_All	9.21506	2.96949e-35	Up	No Blast Hit
CL12358.Contig11_All	2.50381	1.76965e-12	Up	sp|P93655.2|RecName: Full=Lon protease homolog 1, mitochondrial; Flags: Precursor [Arabidopsis thaliana]
CL12358.Contig12_All	1.56116	0.032504	Up	sp|A4S6Y4.1|RecName: Full=Lon protease homolog, mitochondrial; Flags: Precursor [Ostreococcus lucimarinus CCE9901]
CL12358.Contig13_All	3.57984	7.36093e-12	Up	No Blast Hit
CL12358.Contig15_All	1.95913	0.000609258	Up	No Blast Hit
CL12358.Contig2_All	4.2425	2.52434e-07	Up	sp|P93655.2|RecName: Full=Lon protease homolog 1, mitochondrial; Flags: Precursor [Arabidopsis thaliana]
CL12358.Contig3_All	2.66529	1.67634e-13	Up	sp|P93655.2|RecName: Full=Lon protease homolog 1, mitochondrial; Flags: Precursor [Arabidopsis thaliana]
CL12358.Contig4_All	1.43147	4.6416e-10	Up	sp|P36775.2|RecName: Full=Lon protease homolog, mitochondrial; Flags: Precursor [Saccharomyces cerevisiae S288C]
CL12358.Contig5_All	7.05233	1.97653e-07	Up	sp|P93655.2|RecName: Full=Lon protease homolog 1, mitochondrial; Flags: Precursor [Arabidopsis thaliana]
CL12358.Contig7_All	2.86155	3.87847e-138	Up	sp|P93655.2|RecName: Full=Lon protease homolog 1, mitochondrial; Flags: Precursor [Arabidopsis thaliana]
CL12358.Contig8_All	4.18055	4.89449e-144	Up	sp|P93655.2|RecName: Full=Lon protease homolog 1, mitochondrial; Flags: Precursor [Arabidopsis thaliana]
CL12358.Contig9_All	1.69169	0.00101565	Up	sp|P36775.2|RecName: Full=Lon protease homolog, mitochondrial; Flags: Precursor [Saccharomyces cerevisiae S288C]
CL1236.Contig16_All	1.31271	0.0355206	Up	sp|Q94AC1.1|RecName: Full=Rhodanese-like domain-containing protein 6; AltName: Full=Sulfurtransferase 6; Short=AtStr6 [Arabidopsis thaliana]
CL1236.Contig2_All	1.37046	0.0388587	Up	sp|Q94AC1.1|RecName: Full=Rhodanese-like domain-containing protein 6; AltName: Full=Sulfurtransferase 6; Short=AtStr6 [Arabidopsis thaliana]
CL1236.Contig22_All	1.70823	0.00611132	Up	sp|Q94AC1.1|RecName: Full=Rhodanese-like domain-containing protein 6; AltName: Full=Sulfurtransferase 6; Short=AtStr6 [Arabidopsis thaliana]
CL1236.Contig25_All	2.82076	6.97262e-11	Up	sp|Q94AC1.1|RecName: Full=Rhodanese-like domain-containing protein 6; AltName: Full=Sulfurtransferase 6; Short=AtStr6 [Arabidopsis thaliana]
CL12361.Contig7_All	2.09356	0.0140615	Up	sp|Q7L8S5.1|RecName: Full=OTU domain-containing protein 6A; AltName: Full=DUBA-2 [Homo sapiens]
CL12364.Contig1_All	3.15257	9.32922e-12	Up	No Blast Hit
CL12364.Contig4_All	3.0205	0.0070044	Up	No Blast Hit
CL12366.Contig3_All	1.72638	0.0156031	Up	sp|P34091.1|RecName: Full=60S ribosomal protein L6; AltName: Full=YL16-like [Mesembryanthemum crystallinum]
CL12368.Contig14_All	4.02936	0.0370288	Up	sp|Q9UKM7.2|RecName: Full=Endoplasmic reticulum mannosyl-oligosaccharide 1,2-alpha-mannosidase; AltName: Full=ER alpha-1,2-mannosidase; AltName: Full=ER mannosidase 1; Short=ERMan1; AltName: Full=Man9GlcNAc2-specific-processing alpha-mannosidase; AltName: Full=Mannosidase alpha class 1B member 1 [Homo sapiens]
CL12368.Contig15_All	3.96083	2.52651e-10	Up	sp|B2GUY0.2|RecName: Full=Endoplasmic reticulum mannosyl-oligosaccharide 1,2-alpha-mannosidase; AltName: Full=ER alpha-1,2-mannosidase; AltName: Full=ER mannosidase 1; Short=ERMan1; AltName: Full=Mannosidase alpha class 1B member 1 [Rattus norvegicus]
CL12368.Contig16_All	3.39373	6.17525e-10	Up	No Blast Hit
CL12368.Contig17_All	1.19653	0.00264773	Up	sp|B2GUY0.2|RecName: Full=Endoplasmic reticulum mannosyl-oligosaccharide 1,2-alpha-mannosidase; AltName: Full=ER alpha-1,2-mannosidase; AltName: Full=ER mannosidase 1; Short=ERMan1; AltName: Full=Mannosidase alpha class 1B member 1 [Rattus norvegicus]
CL12368.Contig21_All	2.11888	3.71701e-21	Up	sp|Q9UKM7.2|RecName: Full=Endoplasmic reticulum mannosyl-oligosaccharide 1,2-alpha-mannosidase; AltName: Full=ER alpha-1,2-mannosidase; AltName: Full=ER mannosidase 1; Short=ERMan1; AltName: Full=Man9GlcNAc2-specific-processing alpha-mannosidase; AltName: Full=Mannosidase alpha class 1B member 1 [Homo sapiens]
CL12368.Contig31_All	2.92629	1.33908e-05	Up	No Blast Hit
CL12368.Contig58_All	1.57784	4.40212e-05	Up	sp|B2GUY0.2|RecName: Full=Endoplasmic reticulum mannosyl-oligosaccharide 1,2-alpha-mannosidase; AltName: Full=ER alpha-1,2-mannosidase; AltName: Full=ER mannosidase 1; Short=ERMan1; AltName: Full=Mannosidase alpha class 1B member 1 [Rattus norvegicus]
CL12370.Contig2_All	3.85701	0.0073885	Up	sp|P51997.2|RecName: Full=60S ribosomal protein L25 [Puccinia graminis]
CL12371.Contig2_All	3.37002	4.93364e-62	Up	sp|Q3BAI2.1|RecName: Full=Uncharacterized protein ORF91 [Phalaenopsis aphrodite subsp. formosana]
CL12374.Contig1_All	1.45892	0.00192175	Up	No Blast Hit
CL12376.Contig6_All	1.67967	4.9705e-34	Up	sp|Q9STX5.1|RecName: Full=Endoplasmin homolog; AltName: Full=Glucose-regulated protein 94 homolog; Short=GRP-94 homolog; AltName: Full=Heat shock protein 90-7; Short=AtHSP90.7; Short=AtHsp90-7; AltName: Full=Protein SHEPHERD; Flags: Precursor [Arabidopsis thaliana]
CL12376.Contig8_All	2.57585	2.0231e-18	Up	sp|Q9STX5.1|RecName: Full=Endoplasmin homolog; AltName: Full=Glucose-regulated protein 94 homolog; Short=GRP-94 homolog; AltName: Full=Heat shock protein 90-7; Short=AtHSP90.7; Short=AtHsp90-7; AltName: Full=Protein SHEPHERD; Flags: Precursor [Arabidopsis thaliana]
CL12377.Contig1_All	1.96266	0.00166458	Up	sp|Q9M350.2|RecName: Full=Gamma-tubulin complex component 4; Short=AtGCP4; Short=GCP-4 [Arabidopsis thaliana]
CL12377.Contig2_All	1.335	1.56341e-10	Up	sp|Q9M350.2|RecName: Full=Gamma-tubulin complex component 4; Short=AtGCP4; Short=GCP-4 [Arabidopsis thaliana]
CL12379.Contig1_All	1.8496	7.66075e-08	Up	sp|Q72NN2.3|RecName: Full=Peptide methionine sulfoxide reductase MsrB; AltName: Full=Peptide-methionine (R)-S-oxide reductase [Leptospira interrogans serovar Copenhageni str. Fiocruz L1-130]sp|Q8F7W8.3|RecName: Full=Peptide methionine sulfoxide reductase MsrB; AltName: Full=Peptide-methionine (R)-S-oxide reductase [Leptospira interrogans serovar Lai str. 56601]
CL12379.Contig2_All	1.40702	7.93523e-08	Up	sp|Q72NN2.3|RecName: Full=Peptide methionine sulfoxide reductase MsrB; AltName: Full=Peptide-methionine (R)-S-oxide reductase [Leptospira interrogans serovar Copenhageni str. Fiocruz L1-130]sp|Q8F7W8.3|RecName: Full=Peptide methionine sulfoxide reductase MsrB; AltName: Full=Peptide-methionine (R)-S-oxide reductase [Leptospira interrogans serovar Lai str. 56601]
CL12379.Contig4_All	9.24408	1.40021e-15	Up	sp|Q72NN2.3|RecName: Full=Peptide methionine sulfoxide reductase MsrB; AltName: Full=Peptide-methionine (R)-S-oxide reductase [Leptospira interrogans serovar Copenhageni str. Fiocruz L1-130]sp|Q8F7W8.3|RecName: Full=Peptide methionine sulfoxide reductase MsrB; AltName: Full=Peptide-methionine (R)-S-oxide reductase [Leptospira interrogans serovar Lai str. 56601]
CL12379.Contig5_All	4.08685	1.2367e-31	Up	sp|Q72NN2.3|RecName: Full=Peptide methionine sulfoxide reductase MsrB; AltName: Full=Peptide-methionine (R)-S-oxide reductase [Leptospira interrogans serovar Copenhageni str. Fiocruz L1-130]sp|Q8F7W8.3|RecName: Full=Peptide methionine sulfoxide reductase MsrB; AltName: Full=Peptide-methionine (R)-S-oxide reductase [Leptospira interrogans serovar Lai str. 56601]
CL12379.Contig6_All	5.27401	3.73902e-39	Up	No Blast Hit
CL1238.Contig1_All	1.57436	2.35067e-17	Up	sp|Q93YS6.1|RecName: Full=Transcription factor GTE9; AltName: Full=BROMODOMAIN AND EXTRATERMINAL DOMAIN PROTEIN 9; Short=AtBET9; AltName: Full=Bromodomain-containing protein GTE9; AltName: Full=Protein GLOBAL TRANSCRIPTION FACTOR GROUP E9 [Arabidopsis thaliana]
CL12381.Contig1_All	1.16384	0.000860966	Up	sp|Q68UT7.1|RecName: Full=Hormonally up-regulated neu tumor-associated kinase [Pan troglodytes]
CL12382.Contig1_All	1.369	1.74899e-05	Up	No Blast Hit
CL12382.Contig2_All	1.53844	0.000186197	Up	No Blast Hit
CL12384.Contig10_All	4.20986	1.03902e-32	Up	sp|P10978.1|RecName: Full=Retrovirus-related Pol polyprotein from transposon TNT 1-94; Includes: RecName: Full=Protease; Includes: RecName: Full=Reverse transcriptase; Includes: RecName: Full=Endonuclease [Nicotiana tabacum]
CL12384.Contig13_All	1.76389	1.44924e-07	Up	No Blast Hit
CL12384.Contig20_All	3.5315	5.29863e-08	Up	sp|P10978.1|RecName: Full=Retrovirus-related Pol polyprotein from transposon TNT 1-94; Includes: RecName: Full=Protease; Includes: RecName: Full=Reverse transcriptase; Includes: RecName: Full=Endonuclease [Nicotiana tabacum]
CL12384.Contig21_All	4.28756	5.27506e-10	Up	No Blast Hit
CL12384.Contig9_All	4.38918	6.81731e-25	Up	sp|P10978.1|RecName: Full=Retrovirus-related Pol polyprotein from transposon TNT 1-94; Includes: RecName: Full=Protease; Includes: RecName: Full=Reverse transcriptase; Includes: RecName: Full=Endonuclease [Nicotiana tabacum]
CL12387.Contig3_All	3.06669	1.40106e-05	Up	No Blast Hit
CL12396.Contig1_All	5.12721	3.40975e-88	Up	sp|B9SLR1.1|RecName: Full=Glycosyltransferase family 92 protein RCOM_0530710 [Ricinus communis]
CL12396.Contig2_All	4.03431	0.0313138	Up	sp|B9SLR1.1|RecName: Full=Glycosyltransferase family 92 protein RCOM_0530710 [Ricinus communis]
CL12396.Contig3_All	1.73315	6.17629e-13	Up	sp|B9SLR1.1|RecName: Full=Glycosyltransferase family 92 protein RCOM_0530710 [Ricinus communis]
CL12397.Contig2_All	1.07022	0.00232461	Up	sp|Q8N766.1|RecName: Full=ER membrane protein complex subunit 1; Flags: Precursor [Homo sapiens]
CL12397.Contig3_All	1.06095	3.89393e-10	Up	sp|Q8N766.1|RecName: Full=ER membrane protein complex subunit 1; Flags: Precursor [Homo sapiens]
CL12399.Contig1_All	1.26906	3.91827e-25	Up	sp|Q9SKR2.2|RecName: Full=Synaptotagmin-1; AltName: Full=NTMC2T1.1; AltName: Full=Synaptotagmin A [Arabidopsis thaliana]
CL12399.Contig10_All	1.64498	0.00532099	Up	sp|P73735.1|RecName: Full=Demethylphylloquinone reductase NdbB [Synechocystis sp. PCC 6803 substr. Kazusa]
CL12399.Contig15_All	2.8397	7.82748e-55	Up	sp|B5FXE5.1|RecName: Full=Apoptosis-inducing factor 2 [Taeniopygia guttata]
CL12399.Contig16_All	1.20955	0.0202823	Up	sp|Q54NS9.1|RecName: Full=Apoptosis-inducing factor homolog A [Dictyostelium discoideum]
CL12399.Contig17_All	1.68506	5.58753e-18	Up	sp|Q54NS9.1|RecName: Full=Apoptosis-inducing factor homolog A [Dictyostelium discoideum]
CL12399.Contig19_All	3.9084	5.64056e-16	Up	sp|P73735.1|RecName: Full=Demethylphylloquinone reductase NdbB [Synechocystis sp. PCC 6803 substr. Kazusa]
CL12399.Contig2_All	6.00555	1.6412e-55	Up	sp|B5FXE5.1|RecName: Full=Apoptosis-inducing factor 2 [Taeniopygia guttata]
CL12399.Contig3_All	1.71967	6.50357e-34	Up	sp|Q9SKR2.2|RecName: Full=Synaptotagmin-1; AltName: Full=NTMC2T1.1; AltName: Full=Synaptotagmin A [Arabidopsis thaliana]
CL12399.Contig4_All	8.38993	1.04084e-71	Up	No Blast Hit
CL12399.Contig6_All	4.48769	1.51672e-297	Up	sp|P93194.2|RecName: Full=Receptor-like protein kinase; Flags: Precursor [Ipomoea nil]
CL12399.Contig7_All	3.66234	2.43134e-99	Up	sp|Q54NS9.1|RecName: Full=Apoptosis-inducing factor homolog A [Dictyostelium discoideum]
CL12399.Contig8_All	2.41343	3.26214e-40	Up	sp|Q54NS9.1|RecName: Full=Apoptosis-inducing factor homolog A [Dictyostelium discoideum]
CL124.Contig1_All	1.56845	0.000279302	Up	sp|O22558.2|RecName: Full=Serine/threonine-protein kinase STY8; AltName: Full=Serine/threonine/tyrosine-protein kinase 8 [Arabidopsis thaliana]
CL124.Contig2_All	1.63315	1.47625e-16	Up	sp|Q8RWL6.1|RecName: Full=Serine/threonine-protein kinase STY17; AltName: Full=Serine/threonine/tyrosine-protein kinase 17 [Arabidopsis thaliana]
CL124.Contig4_All	1.29171	0.00221171	Up	sp|Q8RWL6.1|RecName: Full=Serine/threonine-protein kinase STY17; AltName: Full=Serine/threonine/tyrosine-protein kinase 17 [Arabidopsis thaliana]
CL124.Contig5_All	1.16117	0.000627773	Up	sp|O22558.2|RecName: Full=Serine/threonine-protein kinase STY8; AltName: Full=Serine/threonine/tyrosine-protein kinase 8 [Arabidopsis thaliana]
CL124.Contig7_All	2.45302	4.48904e-15	Up	sp|Q8RWL6.1|RecName: Full=Serine/threonine-protein kinase STY17; AltName: Full=Serine/threonine/tyrosine-protein kinase 17 [Arabidopsis thaliana]
CL1240.Contig2_All	1.08812	4.9237e-11	Up	No Blast Hit
CL12400.Contig4_All	1.17406	0.0289439	Up	No Blast Hit
CL12407.Contig10_All	2.0166	0.000195165	Up	sp|Q6WWW4.1|RecName: Full=E3 ubiquitin-protein ligase UPL3; Short=Ubiquitin-protein ligase 3; AltName: Full=HECT ubiquitin-protein ligase 3; AltName: Full=HECT-type E3 ubiquitin transferase UPL3; AltName: Full=Protein KAKTUS [Arabidopsis thaliana]
CL12407.Contig23_All	7.08324	1.47917e-07	Up	sp|Q6WWW4.1|RecName: Full=E3 ubiquitin-protein ligase UPL3; Short=Ubiquitin-protein ligase 3; AltName: Full=HECT ubiquitin-protein ligase 3; AltName: Full=HECT-type E3 ubiquitin transferase UPL3; AltName: Full=Protein KAKTUS [Arabidopsis thaliana]
CL12407.Contig24_All	1.53644	0.000819921	Up	sp|Q6WWW4.1|RecName: Full=E3 ubiquitin-protein ligase UPL3; Short=Ubiquitin-protein ligase 3; AltName: Full=HECT ubiquitin-protein ligase 3; AltName: Full=HECT-type E3 ubiquitin transferase UPL3; AltName: Full=Protein KAKTUS [Arabidopsis thaliana]
CL12407.Contig26_All	1.13623	1.391e-21	Up	sp|Q6WWW4.1|RecName: Full=E3 ubiquitin-protein ligase UPL3; Short=Ubiquitin-protein ligase 3; AltName: Full=HECT ubiquitin-protein ligase 3; AltName: Full=HECT-type E3 ubiquitin transferase UPL3; AltName: Full=Protein KAKTUS [Arabidopsis thaliana]
CL12408.Contig1_All	1.3986	1.79654e-07	Up	sp|Q6GR37.1|RecName: Full=RNA N6-adenosine-methyltransferase mettl16; AltName: Full=Methyltransferase 10 domain-containing protein; AltName: Full=Methyltransferase-like protein 16; AltName: Full=N6-adenosine-methyltransferase METTL16; AltName: Full=U6 small nuclear RNA (adenine-(43)-N(6))-methyltransferase [Xenopus laevis]
CL12408.Contig5_All	2.64597	3.47956e-26	Up	sp|Q6GR37.1|RecName: Full=RNA N6-adenosine-methyltransferase mettl16; AltName: Full=Methyltransferase 10 domain-containing protein; AltName: Full=Methyltransferase-like protein 16; AltName: Full=N6-adenosine-methyltransferase METTL16; AltName: Full=U6 small nuclear RNA (adenine-(43)-N(6))-methyltransferase [Xenopus laevis]
CL12408.Contig9_All	1.33791	3.76272e-07	Up	sp|Q86W50.2|RecName: Full=RNA N6-adenosine-methyltransferase METTL16; AltName: Full=Methyltransferase 10 domain-containing protein; AltName: Full=Methyltransferase-like protein 16; AltName: Full=N6-adenosine-methyltransferase METTL16; AltName: Full=U6 small nuclear RNA (adenine-(43)-N(6))-methyltransferase [Homo sapiens]
CL1241.Contig1_All	1.41745	7.44017e-11	Up	sp|Q9FNQ1.1|RecName: Full=DExH-box ATP-dependent RNA helicase DExH14; AltName: Full=BRR2 homolog C; Short=AtBRR2C; AltName: Full=Pre-mRNA-splicing helicase BRR2C [Arabidopsis thaliana]
CL1241.Contig2_All	2.49064	8.33184e-61	Up	No Blast Hit
CL1241.Contig3_All	2.16449	6.10302e-39	Up	sp|Q9FNQ1.1|RecName: Full=DExH-box ATP-dependent RNA helicase DExH14; AltName: Full=BRR2 homolog C; Short=AtBRR2C; AltName: Full=Pre-mRNA-splicing helicase BRR2C [Arabidopsis thaliana]
CL12412.Contig1_All	3.79974	0.000173214	Up	sp|Q40863.1|RecName: Full=Embryogenesis-associated protein EMB8 [Picea glauca]
CL12412.Contig2_All	3.2346	0.00997989	Up	No Blast Hit
CL12413.Contig1_All	14.5376	9.16789e-53	Up	sp|Q28960.3|RecName: Full=Carbonyl reductase [NADPH] 1; AltName: Full=15-hydroxyprostaglandin dehydrogenase [NADP(+)]; AltName: Full=20-beta-hydroxysteroid dehydrogenase; AltName: Full=NADPH-dependent carbonyl reductase 1; AltName: Full=Prostaglandin 9-ketoreductase; AltName: Full=Prostaglandin-E(2) 9-reductase [Sus scrofa]
CL12413.Contig11_All	2.3763	4.00413e-15	Up	sp|Q28960.3|RecName: Full=Carbonyl reductase [NADPH] 1; AltName: Full=15-hydroxyprostaglandin dehydrogenase [NADP(+)]; AltName: Full=20-beta-hydroxysteroid dehydrogenase; AltName: Full=NADPH-dependent carbonyl reductase 1; AltName: Full=Prostaglandin 9-ketoreductase; AltName: Full=Prostaglandin-E(2) 9-reductase [Sus scrofa]
CL12413.Contig13_All	6.94404	1.07183e-06	Up	sp|P48758.3|RecName: Full=Carbonyl reductase [NADPH] 1; AltName: Full=15-hydroxyprostaglandin dehydrogenase [NADP(+)]; AltName: Full=NADPH-dependent carbonyl reductase 1; AltName: Full=Prostaglandin 9-ketoreductase; AltName: Full=Prostaglandin-E(2) 9-reductase [Mus musculus]
CL12413.Contig16_All	11.2317	8.8975e-26	Up	sp|Q28960.3|RecName: Full=Carbonyl reductase [NADPH] 1; AltName: Full=15-hydroxyprostaglandin dehydrogenase [NADP(+)]; AltName: Full=20-beta-hydroxysteroid dehydrogenase; AltName: Full=NADPH-dependent carbonyl reductase 1; AltName: Full=Prostaglandin 9-ketoreductase; AltName: Full=Prostaglandin-E(2) 9-reductase [Sus scrofa]
CL12413.Contig17_All	10.6851	1.00687e-22	Up	sp|Q28960.3|RecName: Full=Carbonyl reductase [NADPH] 1; AltName: Full=15-hydroxyprostaglandin dehydrogenase [NADP(+)]; AltName: Full=20-beta-hydroxysteroid dehydrogenase; AltName: Full=NADPH-dependent carbonyl reductase 1; AltName: Full=Prostaglandin 9-ketoreductase; AltName: Full=Prostaglandin-E(2) 9-reductase [Sus scrofa]
CL12413.Contig19_All	2.23067	6.96923e-09	Up	sp|Q28960.3|RecName: Full=Carbonyl reductase [NADPH] 1; AltName: Full=15-hydroxyprostaglandin dehydrogenase [NADP(+)]; AltName: Full=20-beta-hydroxysteroid dehydrogenase; AltName: Full=NADPH-dependent carbonyl reductase 1; AltName: Full=Prostaglandin 9-ketoreductase; AltName: Full=Prostaglandin-E(2) 9-reductase [Sus scrofa]
CL12413.Contig20_All	14.1206	1.52955e-50	Up	sp|P48758.3|RecName: Full=Carbonyl reductase [NADPH] 1; AltName: Full=15-hydroxyprostaglandin dehydrogenase [NADP(+)]; AltName: Full=NADPH-dependent carbonyl reductase 1; AltName: Full=Prostaglandin 9-ketoreductase; AltName: Full=Prostaglandin-E(2) 9-reductase [Mus musculus]
CL12413.Contig21_All	6.04301	0.000199015	Up	sp|P48758.3|RecName: Full=Carbonyl reductase [NADPH] 1; AltName: Full=15-hydroxyprostaglandin dehydrogenase [NADP(+)]; AltName: Full=NADPH-dependent carbonyl reductase 1; AltName: Full=Prostaglandin 9-ketoreductase; AltName: Full=Prostaglandin-E(2) 9-reductase [Mus musculus]
CL12413.Contig22_All	4.49407	4.42186e-47	Up	sp|P48758.3|RecName: Full=Carbonyl reductase [NADPH] 1; AltName: Full=15-hydroxyprostaglandin dehydrogenase [NADP(+)]; AltName: Full=NADPH-dependent carbonyl reductase 1; AltName: Full=Prostaglandin 9-ketoreductase; AltName: Full=Prostaglandin-E(2) 9-reductase [Mus musculus]
CL12413.Contig4_All	5.86562	6.07035e-263	Up	sp|Q28960.3|RecName: Full=Carbonyl reductase [NADPH] 1; AltName: Full=15-hydroxyprostaglandin dehydrogenase [NADP(+)]; AltName: Full=20-beta-hydroxysteroid dehydrogenase; AltName: Full=NADPH-dependent carbonyl reductase 1; AltName: Full=Prostaglandin 9-ketoreductase; AltName: Full=Prostaglandin-E(2) 9-reductase [Sus scrofa]
CL12413.Contig7_All	6.70851	3.47266e-11	Up	sp|Q28960.3|RecName: Full=Carbonyl reductase [NADPH] 1; AltName: Full=15-hydroxyprostaglandin dehydrogenase [NADP(+)]; AltName: Full=20-beta-hydroxysteroid dehydrogenase; AltName: Full=NADPH-dependent carbonyl reductase 1; AltName: Full=Prostaglandin 9-ketoreductase; AltName: Full=Prostaglandin-E(2) 9-reductase [Sus scrofa]
CL12413.Contig9_All	3.1376	7.65344e-06	Up	sp|Q28960.3|RecName: Full=Carbonyl reductase [NADPH] 1; AltName: Full=15-hydroxyprostaglandin dehydrogenase [NADP(+)]; AltName: Full=20-beta-hydroxysteroid dehydrogenase; AltName: Full=NADPH-dependent carbonyl reductase 1; AltName: Full=Prostaglandin 9-ketoreductase; AltName: Full=Prostaglandin-E(2) 9-reductase [Sus scrofa]
CL12415.Contig10_All	1.05578	0.0024615	Up	sp|Q5AJS6.2|RecName: Full=Multiple RNA-binding domain-containing protein 1 [Candida albicans SC5314]
CL12415.Contig18_All	2.57159	1.25459e-22	Up	sp|P38975.1|RecName: Full=Electron transfer flavoprotein subunit beta; Short=Beta-ETF; AltName: Full=Electron transfer flavoprotein small subunit; Short=ETFSS [Paracoccus denitrificans]
CL12415.Contig24_All	1.6673	6.0579e-08	Up	sp|Q06106.1|RecName: Full=Multiple RNA-binding domain-containing protein 1 [Saccharomyces cerevisiae S288C]
CL12415.Contig29_All	3.15994	1.45061e-18	Up	sp|Q5AJS6.2|RecName: Full=Multiple RNA-binding domain-containing protein 1 [Candida albicans SC5314]
CL12415.Contig32_All	1.54965	0.0105703	Up	sp|Q5AJS6.2|RecName: Full=Multiple RNA-binding domain-containing protein 1 [Candida albicans SC5314]
CL12416.Contig2_All	3.21882	9.53238e-14	Up	No Blast Hit
CL12418.Contig5_All	1.31621	7.91918e-12	Up	sp|Q9D967.1|RecName: Full=Magnesium-dependent phosphatase 1; Short=MDP-1 [Mus musculus]
CL12421.Contig1_All	3.05084	5.21359e-25	Up	sp|Q6RVV4.1|RecName: Full=Short-chain dehydrogenase TIC 32, chloroplastic; AltName: Full=Translocon at the inner envelope membrane of chloroplasts 32; Short=PsTIC32 [Pisum sativum]
CL12421.Contig2_All	2.92177	3.84205e-24	Up	sp|Q6RVV4.1|RecName: Full=Short-chain dehydrogenase TIC 32, chloroplastic; AltName: Full=Translocon at the inner envelope membrane of chloroplasts 32; Short=PsTIC32 [Pisum sativum]
CL12421.Contig6_All	2.43552	4.77293e-49	Up	sp|Q6RVV4.1|RecName: Full=Short-chain dehydrogenase TIC 32, chloroplastic; AltName: Full=Translocon at the inner envelope membrane of chloroplasts 32; Short=PsTIC32 [Pisum sativum]
CL12421.Contig8_All	2.32443	6.73839e-16	Up	sp|O74959.1|RecName: Full=Uncharacterized oxidoreductase C736.13 [Schizosaccharomyces pombe 972h-]
CL12422.Contig1_All	1.51244	0.000424072	Up	No Blast Hit
CL12426.Contig5_All	1.73627	0.00833765	Up	sp|Q9W770.1|RecName: Full=Spondin-1; AltName: Full=F-spondin; Flags: Precursor [Gallus gallus]
CL12427.Contig8_All	1.95388	4.18842e-11	Up	No Blast Hit
CL12428.Contig4_All	1.70544	6.52117e-07	Up	No Blast Hit
CL12428.Contig5_All	3.34376	2.13218e-06	Up	sp|Q9FG93.1|RecName: Full=Alpha-mannosidase I MNS4 [Arabidopsis thaliana]
CL12428.Contig6_All	2.97722	1.20604e-34	Up	No Blast Hit
CL12430.Contig1_All	1.76685	0.000123175	Up	No Blast Hit
CL12430.Contig5_All	1.11533	3.84691e-11	Up	sp|Q3MKM6.1|RecName: Full=U3 snoRNP-associated protein-like EMB2271; AltName: Full=Protein EMBRYO DEFECTIVE 2271; AltName: Full=Protein YAO-like [Arabidopsis thaliana]
CL12430.Contig7_All	1.07955	0.0022661	Up	sp|Q3MKM6.1|RecName: Full=U3 snoRNP-associated protein-like EMB2271; AltName: Full=Protein EMBRYO DEFECTIVE 2271; AltName: Full=Protein YAO-like [Arabidopsis thaliana]
CL12430.Contig8_All	1.72534	1.34206e-07	Up	sp|O43818.1|RecName: Full=U3 small nucleolar RNA-interacting protein 2; AltName: Full=RRP9 homolog; AltName: Full=U3 small nucleolar ribonucleoprotein-associated 55 kDa protein; Short=U3 snoRNP-associated 55 kDa protein; Short=U3-55K [Homo sapiens]
CL12431.Contig2_All	1.16922	2.44594e-05	Up	No Blast Hit
CL12431.Contig3_All	1.28874	1.41045e-06	Up	No Blast Hit
CL12433.Contig4_All	1.7929	3.12679e-26	Up	sp|Q0DEC8.1|RecName: Full=Soluble starch synthase 1, chloroplastic/amyloplastic; AltName: Full=Starch synthase I; Flags: Precursor [Oryza sativa Japonica Group]
CL12435.Contig1_All	5.38903	0.00122375	Up	sp|P31584.1|RecName: Full=GTP-binding protein yptV1 [Volvox carteri]
CL12435.Contig14_All	1.05781	1.66753e-13	Up	sp|Q39571.1|RecName: Full=GTP-binding protein YPTC1 [Chlamydomonas reinhardtii]
CL12435.Contig15_All	1.55431	0.0329471	Up	sp|Q39571.1|RecName: Full=GTP-binding protein YPTC1 [Chlamydomonas reinhardtii]
CL12435.Contig16_All	1.46905	0.000599065	Up	sp|Q39571.1|RecName: Full=GTP-binding protein YPTC1 [Chlamydomonas reinhardtii]
CL12435.Contig3_All	2.02742	6.26103e-07	Up	sp|Q39571.1|RecName: Full=GTP-binding protein YPTC1 [Chlamydomonas reinhardtii]
CL12436.Contig6_All	2.48663	2.46252e-23	Up	sp|Q682D3.2|RecName: Full=DNA repair protein XRCC2 homolog; AltName: Full=X-ray repair cross-complementing protein 2 homolog; Short=AtXRCC2 [Arabidopsis thaliana]
CL12438.Contig2_All	3.92474	6.32761e-06	Up	No Blast Hit
CL12438.Contig6_All	1.39466	0.0114215	Up	No Blast Hit
CL12440.Contig2_All	1.83133	9.30296e-31	Up	sp|Q7ZW33.1|RecName: Full=U3 small nucleolar RNA-associated protein 15 homolog [Danio rerio]
CL12440.Contig5_All	5.73086	1.34645e-12	Up	No Blast Hit
CL12441.Contig1_All	10.1463	2.78156e-20	Up	sp|O60140.2|RecName: Full=Uncharacterized protein C18H10.09 [Schizosaccharomyces pombe 972h-]
CL12441.Contig24_All	1.16797	0.00588779	Up	No Blast Hit
CL12442.Contig1_All	2.8498	6.54582e-17	Up	sp|Q80SY6.1|RecName: Full=Adenosine deaminase-like protein [Mus musculus]
CL12442.Contig12_All	1.26937	0.0016076	Up	sp|Q80SY6.1|RecName: Full=Adenosine deaminase-like protein [Mus musculus]
CL12442.Contig17_All	4.75976	0.00518155	Up	sp|Q0VC13.1|RecName: Full=Adenosine deaminase-like protein [Bos taurus]
CL12445.Contig25_All	4.32183	0.000717776	Up	No Blast Hit
CL12446.Contig10_All	2.01774	0.0162807	Up	sp|Q9LK34.1|RecName: Full=Uridine kinase-like protein 2, chloroplastic; Includes: RecName: Full=Uridine kinase; Short=UK; Includes: RecName: Full=Putative uracil phosphoribosyltransferase; Short=UPRTase; AltName: Full=UMP pyrophosphorylase; Flags: Precursor [Arabidopsis thaliana]
CL12446.Contig7_All	1.69674	0.00118304	Up	sp|Q9LK34.1|RecName: Full=Uridine kinase-like protein 2, chloroplastic; Includes: RecName: Full=Uridine kinase; Short=UK; Includes: RecName: Full=Putative uracil phosphoribosyltransferase; Short=UPRTase; AltName: Full=UMP pyrophosphorylase; Flags: Precursor [Arabidopsis thaliana]
CL12446.Contig9_All	2.69973	8.47877e-09	Up	sp|Q9LK34.1|RecName: Full=Uridine kinase-like protein 2, chloroplastic; Includes: RecName: Full=Uridine kinase; Short=UK; Includes: RecName: Full=Putative uracil phosphoribosyltransferase; Short=UPRTase; AltName: Full=UMP pyrophosphorylase; Flags: Precursor [Arabidopsis thaliana]
CL12447.Contig3_All	1.6634	6.4592e-32	Up	sp|Q8RWL6.1|RecName: Full=Serine/threonine-protein kinase STY17; AltName: Full=Serine/threonine/tyrosine-protein kinase 17 [Arabidopsis thaliana]
CL12447.Contig4_All	5.9783	9.66721e-07	Up	No Blast Hit
CL1245.Contig1_All	1.71587	7.93488e-06	Up	No Blast Hit
CL1245.Contig3_All	1.00659	0.0155595	Up	No Blast Hit
CL1245.Contig4_All	1.53012	4.96675e-05	Up	No Blast Hit
CL12450.Contig1_All	2.03897	2.63081e-19	Up	sp|P09189.1|RecName: Full=Heat shock cognate 70 kDa protein [Petunia x hybrida]
CL12452.Contig3_All	1.4992	0.0244401	Up	sp|P12412.1|RecName: Full=Vignain; AltName: Full=Bean endopeptidase; AltName: Full=Cysteine proteinase; AltName: Full=Sulfhydryl-endopeptidase; Short=SH-EP; Contains: RecName: Full=Vignain-1; Contains: RecName: Full=Vignain-2; Flags: Precursor [Vigna mungo]
CL12453.Contig1_All	2.2352	5.93346e-09	Up	No Blast Hit
CL12456.Contig14_All	1.30422	5.05705e-07	Up	sp|P38991.1|RecName: Full=Spindle assembly checkpoint kinase; AltName: Full=Aurora kinase; AltName: Full=Increase-in-ploidy protein 1 [Saccharomyces cerevisiae S288C]
CL12457.Contig13_All	8.1687	3.9478e-11	Up	No Blast Hit
CL12457.Contig14_All	2.31143	1.57522e-08	Up	sp|Q99315.3|RecName: Full=Transposon Ty3-G Gag-Pol polyprotein; AltName: Full=Gag3-Pol3; AltName: Full=Transposon Ty3-1 TYA-TYB polyprotein; Contains: RecName: Full=Capsid protein; Short=CA; AltName: Full=p24; Contains: RecName: Full=Spacer peptide p3; Contains: RecName: Full=Nucleocapsid protein p11; Short=NC; Contains: RecName: Full=Ty3 protease; Short=PR; AltName: Full=p16; Contains: RecName: …
CL12457.Contig19_All	1.00768	2.64183e-07	Up	No Blast Hit
CL12459.Contig24_All	1.00512	2.31535e-07	Up	sp|Q0IZQ2.1|RecName: Full=Cysteine--tRNA ligase CPS1 homolog, chloroplastic/mitochondrial; AltName: Full=Cysteinyl-tRNA synthetase; Flags: Precursor [Oryza sativa Japonica Group]
CL12459.Contig3_All	2.49088	0.0138983	Up	sp|Q0IZQ2.1|RecName: Full=Cysteine--tRNA ligase CPS1 homolog, chloroplastic/mitochondrial; AltName: Full=Cysteinyl-tRNA synthetase; Flags: Precursor [Oryza sativa Japonica Group]
CL1246.Contig2_All	1.25253	2.27845e-12	Up	sp|Q52990.1|RecName: Full=Phosphate regulon transcriptional regulatory protein PhoB [Sinorhizobium meliloti 1021]
CL12466.Contig11_All	1.60136	2.11857e-05	Up	No Blast Hit
CL12466.Contig20_All	1.24388	0.0347699	Up	sp|Q948R1.1|RecName: Full=Phospholipase A(1) DAD1, chloroplastic; AltName: Full=Phospholipase A1-Ibeta1; AltName: Full=Protein DEFECTIVE IN ANTHER DEHISCENCE 1; Short=AtDAD1; Flags: Precursor [Arabidopsis thaliana]
CL12466.Contig21_All	1.86444	0.00577852	Up	sp|Q948R1.1|RecName: Full=Phospholipase A(1) DAD1, chloroplastic; AltName: Full=Phospholipase A1-Ibeta1; AltName: Full=Protein DEFECTIVE IN ANTHER DEHISCENCE 1; Short=AtDAD1; Flags: Precursor [Arabidopsis thaliana]
CL12466.Contig8_All	1.4	6.42015e-12	Up	sp|Q948R1.1|RecName: Full=Phospholipase A(1) DAD1, chloroplastic; AltName: Full=Phospholipase A1-Ibeta1; AltName: Full=Protein DEFECTIVE IN ANTHER DEHISCENCE 1; Short=AtDAD1; Flags: Precursor [Arabidopsis thaliana]
CL12468.Contig2_All	3.37193	2.01275e-23	Up	No Blast Hit
CL12468.Contig3_All	4.32193	3.35558e-81	Up	No Blast Hit
CL12468.Contig5_All	4.91333	1.84504e-82	Up	No Blast Hit
CL12468.Contig6_All	3.32648	0.0413788	Up	No Blast Hit
CL12468.Contig7_All	2.05384	2.29586e-09	Up	No Blast Hit
CL12469.Contig3_All	3.3876	2.08193e-05	Up	sp|P35684.2|RecName: Full=60S ribosomal protein L3 [Oryza sativa Japonica Group]
CL12475.Contig5_All	1.28067	0.0288955	Up	sp|A7STV9.1|RecName: Full=Structure-specific endonuclease subunit SLX1 homolog [Nematostella vectensis]
CL125.Contig10_All	5.15954	3.71559e-09	Up	No Blast Hit
CL125.Contig12_All	1.3973	6.78315e-06	Up	sp|Q9FH28.2|RecName: Full=Chaperone protein dnaJ 49; Short=AtDjC49; Short=AtJ49 [Arabidopsis thaliana]
CL125.Contig2_All	1.98245	2.57299e-11	Up	sp|Q9FH28.2|RecName: Full=Chaperone protein dnaJ 49; Short=AtDjC49; Short=AtJ49 [Arabidopsis thaliana]
CL125.Contig4_All	2.23996	4.75439e-23	Up	sp|Q0WRJ7.1|RecName: Full=Peptidyl-prolyl cis-trans isomerase FKBP20-2, chloroplastic; Short=PPIase FKBP20-2; AltName: Full=FK506-binding protein 20-2; Short=AtFKBP20-2; AltName: Full=Immunophilin FKBP20-2; AltName: Full=Rotamase; Flags: Precursor [Arabidopsis thaliana]
CL125.Contig5_All	2.8664	1.37786e-08	Up	sp|Q9FH28.2|RecName: Full=Chaperone protein dnaJ 49; Short=AtDjC49; Short=AtJ49 [Arabidopsis thaliana]
CL125.Contig6_All	7.76638	2.29896e-09	Up	sp|Q0WRJ7.1|RecName: Full=Peptidyl-prolyl cis-trans isomerase FKBP20-2, chloroplastic; Short=PPIase FKBP20-2; AltName: Full=FK506-binding protein 20-2; Short=AtFKBP20-2; AltName: Full=Immunophilin FKBP20-2; AltName: Full=Rotamase; Flags: Precursor [Arabidopsis thaliana]
CL125.Contig7_All	1.16153	9.77284e-06	Up	sp|Q0WRJ7.1|RecName: Full=Peptidyl-prolyl cis-trans isomerase FKBP20-2, chloroplastic; Short=PPIase FKBP20-2; AltName: Full=FK506-binding protein 20-2; Short=AtFKBP20-2; AltName: Full=Immunophilin FKBP20-2; AltName: Full=Rotamase; Flags: Precursor [Arabidopsis thaliana]
CL1255.Contig3_All	4.15222	0.0233996	Up	No Blast Hit
CL1256.Contig10_All	4.79956	1.39526e-66	Up	sp|Q8TE76.2|RecName: Full=MORC family CW-type zinc finger protein 4; AltName: Full=Zinc finger CW-type coiled-coil domain protein 2; AltName: Full=Zinc finger CW-type domain protein 4 [Homo sapiens]
CL1256.Contig3_All	1.17886	0.000443924	Up	sp|Q6NS09.1|RecName: Full=Transmembrane protein 45B [Xenopus laevis]
CL1256.Contig4_All	3.32466	1.54977e-05	Up	sp|Q6NS09.1|RecName: Full=Transmembrane protein 45B [Xenopus laevis]
CL1256.Contig8_All	2.17281	0.000160676	Up	sp|Q6NS09.1|RecName: Full=Transmembrane protein 45B [Xenopus laevis]
CL1256.Contig9_All	1.41929	1.96139e-24	Up	sp|Q6NS09.1|RecName: Full=Transmembrane protein 45B [Xenopus laevis]
CL1258.Contig2_All	3.41403	0.00849728	Up	No Blast Hit
CL1260.Contig1_All	2.11253	2.9673e-09	Up	sp|Q9LRE6.1|RecName: Full=DNA polymerase delta catalytic subunit [Oryza sativa Japonica Group]
CL1260.Contig2_All	2.00105	1.91418e-15	Up	sp|Q9LRE6.1|RecName: Full=DNA polymerase delta catalytic subunit [Oryza sativa Japonica Group]
CL1261.Contig14_All	2.39446	0.000172239	Up	sp|Q8FUI5.1|RecName: Full=Probable serine/threonine-protein kinase CE0033 [Corynebacterium efficiens YS-314]
CL1261.Contig2_All	2.64777	3.49117e-11	Up	sp|Q01899.1|RecName: Full=Heat shock 70 kDa protein, mitochondrial; Flags: Precursor [Phaseolus vulgaris]
CL1261.Contig4_All	1.00244	3.70589e-10	Up	No Blast Hit
CL1261.Contig7_All	1.19131	0.000412472	Up	No Blast Hit
CL1262.Contig2_All	1.13301	0.00268651	Up	No Blast Hit
CL1263.Contig5_All	2.27078	0.00396571	Up	sp|Q9SL76.2|RecName: Full=Protein phosphatase 2C and cyclic nucleotide-binding/kinase domain-containing protein; Includes: RecName: Full=Probable protein phosphatase 2C 19; Short=AtPP2C19; Includes: RecName: Full=Probable inactive cyclic nucleotide-dependent protein kinase At2g20050 [Arabidopsis thaliana]
CL1263.Contig6_All	1.0343	0.00273156	Up	sp|Q9SL76.2|RecName: Full=Protein phosphatase 2C and cyclic nucleotide-binding/kinase domain-containing protein; Includes: RecName: Full=Probable protein phosphatase 2C 19; Short=AtPP2C19; Includes: RecName: Full=Probable inactive cyclic nucleotide-dependent protein kinase At2g20050 [Arabidopsis thaliana]
CL1264.Contig2_All	1.48904	0.000359132	Up	No Blast Hit
CL1266.Contig1_All	1.15889	6.75578e-15	Up	sp|Q20748.2|RecName: Full=ATPase family AAA domain-containing protein 3 [Caenorhabditis elegans]
CL1266.Contig3_All	1.1629	3.48177e-09	Up	sp|Q20748.2|RecName: Full=ATPase family AAA domain-containing protein 3 [Caenorhabditis elegans]
CL1266.Contig4_All	1.35709	0.00285827	Up	No Blast Hit
CL1266.Contig6_All	1.19408	0.000179167	Up	No Blast Hit
CL1268.Contig2_All	1.20844	0.000122269	Up	sp|Q9C578.1|RecName: Full=Probable RNA 3'-terminal phosphate cyclase-like protein [Arabidopsis thaliana]
CL1270.Contig1_All	5.26947	5.51171e-14	Up	sp|Q28I85.1|RecName: Full=POC1 centriolar protein homolog A; AltName: Full=Pat-interacting protein 2; Short=Pix2; Short=xPix2; AltName: Full=WD repeat-containing protein 51A [Xenopus tropicalis]
CL1270.Contig2_All	5.16182	2.50362e-11	Up	sp|Q2TBP4.1|RecName: Full=POC1 centriolar protein homolog A; AltName: Full=WD repeat-containing protein 51A [Bos taurus]
CL1270.Contig6_All	2.2881	0.0120916	Up	sp|Q28I85.1|RecName: Full=POC1 centriolar protein homolog A; AltName: Full=Pat-interacting protein 2; Short=Pix2; Short=xPix2; AltName: Full=WD repeat-containing protein 51A [Xenopus tropicalis]
CL1270.Contig7_All	1.84305	0.000758754	Up	sp|Q28I85.1|RecName: Full=POC1 centriolar protein homolog A; AltName: Full=Pat-interacting protein 2; Short=Pix2; Short=xPix2; AltName: Full=WD repeat-containing protein 51A [Xenopus tropicalis]
CL1271.Contig1_All	1.10019	0.00355421	Up	sp|Q9SWE7.1|RecName: Full=V-type proton ATPase subunit E; Short=V-ATPase subunit E; AltName: Full=ClVE-1; AltName: Full=Vacuolar proton pump subunit E [Citrus limon]
CL1271.Contig20_All	1.44823	1.38082e-11	Up	sp|Q9SWE7.1|RecName: Full=V-type proton ATPase subunit E; Short=V-ATPase subunit E; AltName: Full=ClVE-1; AltName: Full=Vacuolar proton pump subunit E [Citrus limon]
CL1271.Contig23_All	1.77529	4.78314e-06	Up	sp|Q9SWE7.1|RecName: Full=V-type proton ATPase subunit E; Short=V-ATPase subunit E; AltName: Full=ClVE-1; AltName: Full=Vacuolar proton pump subunit E [Citrus limon]
CL1271.Contig8_All	2.06053	0.0272393	Up	sp|Q39258.2|RecName: Full=V-type proton ATPase subunit E1; Short=V-ATPase subunit E1; AltName: Full=Protein EMBRYO DEFECTIVE 2448; AltName: Full=Vacuolar H(+)-ATPase subunit E isoform 1; AltName: Full=Vacuolar proton pump subunit E1 [Arabidopsis thaliana]
CL1273.Contig1_All	1.13917	0.00509733	Up	sp|Q54FE6.1|RecName: Full=Mitochondrial substrate carrier family protein S; AltName: Full=Carnitine/acylcarnitine translocase; Short=CAC; AltName: Full=Solute carrier family 25 member 20 homolog B [Dictyostelium discoideum]
CL1273.Contig5_All	1.61282	0.0109985	Up	sp|Q54FE6.1|RecName: Full=Mitochondrial substrate carrier family protein S; AltName: Full=Carnitine/acylcarnitine translocase; Short=CAC; AltName: Full=Solute carrier family 25 member 20 homolog B [Dictyostelium discoideum]
CL1274.Contig3_All	1.21063	1.27106e-05	Up	sp|Q4V8K2.1|RecName: Full=Beta-catenin-like protein 1; AltName: Full=Nuclear-associated protein; Short=NAP [Rattus norvegicus]
CL1274.Contig8_All	1.14535	0.0218461	Up	sp|Q4V8K2.1|RecName: Full=Beta-catenin-like protein 1; AltName: Full=Nuclear-associated protein; Short=NAP [Rattus norvegicus]
CL1274.Contig9_All	1.35915	5.17211e-05	Up	sp|Q4V8K2.1|RecName: Full=Beta-catenin-like protein 1; AltName: Full=Nuclear-associated protein; Short=NAP [Rattus norvegicus]
CL1275.Contig1_All	6.57679	3.7612e-06	Up	sp|Q9STS3.1|RecName: Full=Anaphase-promoting complex subunit 8; AltName: Full=Cell division cycle protein 23 homolog; Short=CDC23 homolog; AltName: Full=Cyclosome subunit 8 [Arabidopsis thaliana]
CL1275.Contig5_All	1.3713	0.0196111	Up	sp|Q9STS3.1|RecName: Full=Anaphase-promoting complex subunit 8; AltName: Full=Cell division cycle protein 23 homolog; Short=CDC23 homolog; AltName: Full=Cyclosome subunit 8 [Arabidopsis thaliana]
CL1277.Contig2_All	3.38416	0.0325496	Up	sp|P34788.1|RecName: Full=40S ribosomal protein S18 [Arabidopsis thaliana]
CL1278.Contig8_All	2.19001	0.0116735	Up	No Blast Hit
CL1279.Contig2_All	1.10026	0.0108682	Up	sp|Q42586.2|RecName: Full=Uridine 5'-monophosphate synthase; Short=UMP synthase; Includes: RecName: Full=Orotate phosphoribosyltransferase; Short=OPRTase; Includes: RecName: Full=Orotidine 5'-phosphate decarboxylase; AltName: Full=OMPdecase [Arabidopsis thaliana]
CL1279.Contig4_All	1.14904	2.95034e-05	Up	sp|Q42586.2|RecName: Full=Uridine 5'-monophosphate synthase; Short=UMP synthase; Includes: RecName: Full=Orotate phosphoribosyltransferase; Short=OPRTase; Includes: RecName: Full=Orotidine 5'-phosphate decarboxylase; AltName: Full=OMPdecase [Arabidopsis thaliana]
CL1281.Contig17_All	1.9316	9.08355e-08	Up	sp|P94479.2|RecName: Full=Uncharacterized protein YnbB [Bacillus subtilis subsp. subtilis str. 168]
CL1281.Contig24_All	1.12101	0.0121891	Up	sp|P94479.2|RecName: Full=Uncharacterized protein YnbB [Bacillus subtilis subsp. subtilis str. 168]
CL1281.Contig33_All	1.43489	1.23986e-09	Up	sp|P94479.2|RecName: Full=Uncharacterized protein YnbB [Bacillus subtilis subsp. subtilis str. 168]
CL1281.Contig36_All	2.09738	0.0058878	Up	sp|P94479.2|RecName: Full=Uncharacterized protein YnbB [Bacillus subtilis subsp. subtilis str. 168]
CL1281.Contig4_All	8.01016	2.92829e-10	Up	sp|P94479.2|RecName: Full=Uncharacterized protein YnbB [Bacillus subtilis subsp. subtilis str. 168]
CL1281.Contig40_All	10.1533	3.13053e-20	Up	sp|P94479.2|RecName: Full=Uncharacterized protein YnbB [Bacillus subtilis subsp. subtilis str. 168]
CL1282.Contig3_All	1.01166	3.9267e-05	Up	sp|P51799.1|RecName: Full=H(+)/Cl(-) exchange transporter 7; AltName: Full=Chloride channel 7 alpha subunit; AltName: Full=Chloride channel protein 7; Short=ClC-7 [Rattus norvegicus]
CL1282.Contig5_All	2.17309	9.41752e-25	Up	sp|P51799.1|RecName: Full=H(+)/Cl(-) exchange transporter 7; AltName: Full=Chloride channel 7 alpha subunit; AltName: Full=Chloride channel protein 7; Short=ClC-7 [Rattus norvegicus]
CL1282.Contig8_All	1.18545	3.09922e-10	Up	sp|P51799.1|RecName: Full=H(+)/Cl(-) exchange transporter 7; AltName: Full=Chloride channel 7 alpha subunit; AltName: Full=Chloride channel protein 7; Short=ClC-7 [Rattus norvegicus]
CL1282.Contig9_All	1.11145	0.000921498	Up	sp|P51799.1|RecName: Full=H(+)/Cl(-) exchange transporter 7; AltName: Full=Chloride channel 7 alpha subunit; AltName: Full=Chloride channel protein 7; Short=ClC-7 [Rattus norvegicus]
CL1283.Contig1_All	4.87579	0.0040223	Up	No Blast Hit
CL1283.Contig10_All	2.75101	2.99067e-35	Up	No Blast Hit
CL1283.Contig2_All	3.91283	4.57825e-05	Up	No Blast Hit
CL1283.Contig4_All	5.61394	0.000307489	Up	No Blast Hit
CL1283.Contig5_All	1.29266	0.00938104	Up	No Blast Hit
CL1283.Contig6_All	3.7546	9.44325e-12	Up	No Blast Hit
CL1283.Contig7_All	1.28271	0.000743806	Up	No Blast Hit
CL1283.Contig8_All	2.65173	7.10716e-25	Up	No Blast Hit
CL1283.Contig9_All	1.54666	3.66193e-14	Up	No Blast Hit
CL1284.Contig1_All	2.63807	1.39135e-30	Up	sp|Q0P5G1.1|RecName: Full=Tonsoku-like protein; AltName: Full=Inhibitor of kappa B-related protein; Short=I-kappa-B-related protein; Short=IkappaBR; AltName: Full=NF-kappa-B inhibitor-like protein 2; AltName: Full=Nuclear factor of kappa light polypeptide gene enhancer in B-cells inhibitor-like 2 [Bos taurus]
CL1284.Contig4_All	6.34226	8.03212e-13	Up	No Blast Hit
CL1284.Contig6_All	1.48915	8.31083e-06	Up	No Blast Hit
CL1284.Contig7_All	1.05039	0.0316338	Up	No Blast Hit
CL1285.Contig1_All	3.92078	0.00182268	Up	sp|P35684.2|RecName: Full=60S ribosomal protein L3 [Oryza sativa Japonica Group]
CL1285.Contig6_All	5.64722	0.000573252	Up	sp|O96774.1|RecName: Full=Ribosomal protein L3 [Tetrahymena thermophila]
CL1289.Contig2_All	1.21562	0.000164145	Up	No Blast Hit
CL1289.Contig3_All	5.70005	0.000247755	Up	No Blast Hit
CL1289.Contig5_All	1.05676	0.000126549	Up	No Blast Hit
CL1289.Contig8_All	1.18382	9.28461e-05	Up	No Blast Hit
CL129.Contig5_All	1.36727	2.36786e-13	Up	No Blast Hit
CL1291.Contig1_All	1.7842	1.40565e-30	Up	sp|Q9SR77.1|RecName: Full=Heme-binding-like protein At3g10130, chloroplastic; Flags: Precursor [Arabidopsis thaliana]
CL1292.Contig2_All	4.86629	0.00454045	Up	No Blast Hit
CL1292.Contig4_All	1.72366	0.000422001	Up	No Blast Hit
CL1293.Contig1_All	3.34102	1.37684e-18	Up	sp|Q8XIY5.1|RecName: Full=Aspartate--ammonia ligase; AltName: Full=Asparagine synthetase A [Clostridium perfringens str. 13]
CL1293.Contig2_All	2.63913	5.66857e-08	Up	sp|Q0SRK2.1|RecName: Full=Aspartate--ammonia ligase; AltName: Full=Asparagine synthetase A [Clostridium perfringens SM101]
CL1293.Contig3_All	6.59162	5.18989e-06	Up	No Blast Hit
CL1293.Contig6_All	3.14581	3.1527e-05	Up	sp|Q8XIY5.1|RecName: Full=Aspartate--ammonia ligase; AltName: Full=Asparagine synthetase A [Clostridium perfringens str. 13]
CL1293.Contig8_All	3.11035	3.38391e-09	Up	sp|Q0SRK2.1|RecName: Full=Aspartate--ammonia ligase; AltName: Full=Asparagine synthetase A [Clostridium perfringens SM101]
CL1293.Contig9_All	2.86708	1.95396e-08	Up	sp|Q0SRK2.1|RecName: Full=Aspartate--ammonia ligase; AltName: Full=Asparagine synthetase A [Clostridium perfringens SM101]
CL1295.Contig5_All	1.79757	1.14088e-15	Up	sp|Q9FNF8.1|RecName: Full=Phosphatidylinositol 4-kinase gamma 3; Short=AtPI4Kgamma3; Short=PI-4Kgamma3; Short=PI4K gamma 3 [Arabidopsis thaliana]
CL1295.Contig6_All	1.34362	5.49046e-05	Up	sp|Q9FNF8.1|RecName: Full=Phosphatidylinositol 4-kinase gamma 3; Short=AtPI4Kgamma3; Short=PI-4Kgamma3; Short=PI4K gamma 3 [Arabidopsis thaliana]
CL1295.Contig8_All	1.29846	2.02662e-11	Up	sp|Q9FNF8.1|RecName: Full=Phosphatidylinositol 4-kinase gamma 3; Short=AtPI4Kgamma3; Short=PI-4Kgamma3; Short=PI4K gamma 3 [Arabidopsis thaliana]
CL1299.Contig2_All	1.07071	2.05823e-10	Up	sp|B3M301.1|RecName: Full=Spastin [Drosophila ananassae]
CL1299.Contig5_All	3.30932	0.0264144	Up	No Blast Hit
CL1299.Contig6_All	3.0765	1.50971e-14	Up	sp|O28972.1|RecName: Full=Cell division cycle protein 48 homolog AF_1297 [Archaeoglobus fulgidus DSM 4304]
CL13.Contig14_All	2.8737	0.0143754	Up	sp|Q6F754.1|RecName: Full=Glycine betaine transporter [Acinetobacter sp. ADP1]
CL130.Contig40_All	7.90395	7.14106e-10	Up	No Blast Hit
CL1302.Contig3_All	2.3612	0.00357271	Up	No Blast Hit
CL1304.Contig2_All	2.68975	0.000574627	Up	sp|Q487H6.1|RecName: Full=DNA polymerase IV; Short=Pol IV [Colwellia psychrerythraea 34H]
CL1304.Contig9_All	1.27034	0.0272984	Up	sp|Q487H6.1|RecName: Full=DNA polymerase IV; Short=Pol IV [Colwellia psychrerythraea 34H]
CL1305.Contig4_All	3.41257	3.52759e-18	Up	No Blast Hit
CL131.Contig2_All	1.62934	5.0359e-07	Up	sp|Q54S83.1|RecName: Full=Protein arginine methyltransferase NDUFAF7 homolog, mitochondrial; AltName: Full=Mitochondrial dysfunction gene A; AltName: Full=NADH dehydrogenase [ubiquinone] complex I, assembly factor 7 homolog; Flags: Precursor [Dictyostelium discoideum]
CL1310.Contig2_All	1.5652	2.9071e-09	Up	sp|Q2HE71.1|RecName: Full=DNA replication complex GINS protein SLD5 [Chaetomium globosum CBS 148.51]
CL1310.Contig3_All	1.58932	2.40925e-07	Up	sp|Q2HE71.1|RecName: Full=DNA replication complex GINS protein SLD5 [Chaetomium globosum CBS 148.51]
CL1310.Contig6_All	6.88415	4.68996e-20	Up	sp|Q2HE71.1|RecName: Full=DNA replication complex GINS protein SLD5 [Chaetomium globosum CBS 148.51]
CL1310.Contig7_All	1.56891	2.42615e-17	Up	sp|Q2HE71.1|RecName: Full=DNA replication complex GINS protein SLD5 [Chaetomium globosum CBS 148.51]
CL1313.Contig1_All	1.99333	0.0265639	Up	No Blast Hit
CL1315.Contig21_All	7.25308	3.63007e-07	Up	sp|Q8L774.1|RecName: Full=Shewanella-like protein phosphatase 1; Short=AtSLP1; Flags: Precursor [Arabidopsis thaliana]
CL1317.Contig3_All	2.82953	0.00690805	Up	No Blast Hit
CL1318.Contig1_All	3.39468	0.0334655	Up	sp|Q55393.1|RecName: Full=Diflavin flavoprotein A 1; AltName: Full=NADH:oxygen oxidoreductase; AltName: Full=SsATF573 [Synechocystis sp. PCC 6803 substr. Kazusa]
CL1319.Contig1_All	4.122	5.31279e-26	Up	No Blast Hit
CL132.Contig6_All	2.2379	0.00128354	Up	sp|P25387.1|RecName: Full=Guanine nucleotide-binding protein subunit beta-like protein [Chlamydomonas reinhardtii]
CL1321.Contig5_All	5.4062	0.00133616	Up	sp|Q42523.2|RecName: Full=Methylcrotonoyl-CoA carboxylase subunit alpha, mitochondrial; Short=MCCase subunit alpha; AltName: Full=3-methylcrotonyl-CoA carboxylase 1; AltName: Full=3-methylcrotonyl-CoA:carbon dioxide ligase subunit alpha; Flags: Precursor [Arabidopsis thaliana]
CL1321.Contig6_All	2.73493	0.0123827	Up	sp|Q42523.2|RecName: Full=Methylcrotonoyl-CoA carboxylase subunit alpha, mitochondrial; Short=MCCase subunit alpha; AltName: Full=3-methylcrotonyl-CoA carboxylase 1; AltName: Full=3-methylcrotonyl-CoA:carbon dioxide ligase subunit alpha; Flags: Precursor [Arabidopsis thaliana]
CL1322.Contig2_All	4.15658	0.0250896	Up	No Blast Hit
CL1326.Contig1_All	2.29084	0.0145313	Up	sp|Q6DI40.1|RecName: Full=Tetratricopeptide repeat protein 33; Short=TPR repeat protein 33 [Danio rerio]
CL1326.Contig2_All	2.25609	9.78437e-51	Up	sp|Q6DI40.1|RecName: Full=Tetratricopeptide repeat protein 33; Short=TPR repeat protein 33 [Danio rerio]
CL1326.Contig3_All	1.98092	5.62733e-09	Up	sp|Q6DI40.1|RecName: Full=Tetratricopeptide repeat protein 33; Short=TPR repeat protein 33 [Danio rerio]
CL1326.Contig4_All	3.52949	1.43019e-36	Up	sp|Q6DI40.1|RecName: Full=Tetratricopeptide repeat protein 33; Short=TPR repeat protein 33 [Danio rerio]
CL1329.Contig7_All	1.16183	7.05283e-12	Up	sp|F4JLM5.1|RecName: Full=Isoleucine--tRNA ligase, cytoplasmic; AltName: Full=Isoleucyl-tRNA synthetase; Short=IleRS [Arabidopsis thaliana]
CL1330.Contig1_All	4.17293	0.0123893	Up	sp|Q4V3D6.1|RecName: Full=Flotillin-like protein 2; AltName: Full=Nodulin-like protein 2 [Arabidopsis thaliana]
CL1330.Contig2_All	3.77671	0.000695188	Up	sp|Q4V3D6.1|RecName: Full=Flotillin-like protein 2; AltName: Full=Nodulin-like protein 2 [Arabidopsis thaliana]
CL1331.Contig2_All	1.13629	8.61617e-05	Up	sp|Q12754.1|RecName: Full=Ribosomal RNA-processing protein 12 [Saccharomyces cerevisiae S288C]
CL1332.Contig1_All	3.91813	1.04461e-06	Up	No Blast Hit
CL1332.Contig2_All	3.25286	0.0401116	Up	No Blast Hit
CL1333.Contig2_All	1.45533	1.17449e-15	Up	sp|Q2UQH4.1|RecName: Full=GPI-anchored wall transfer protein 1 [Aspergillus oryzae RIB40]
CL1333.Contig5_All	1.54219	2.18192e-08	Up	sp|Q2UQH4.1|RecName: Full=GPI-anchored wall transfer protein 1 [Aspergillus oryzae RIB40]
CL1335.Contig12_All	1.56011	6.14458e-07	Up	sp|Q54RP6.1|RecName: Full=Hybrid signal transduction histidine kinase L [Dictyostelium discoideum]
CL1335.Contig6_All	1.17571	6.21821e-05	Up	sp|Q54RP6.1|RecName: Full=Hybrid signal transduction histidine kinase L [Dictyostelium discoideum]
CL1335.Contig9_All	2.32534	4.11082e-15	Up	sp|Q54RP6.1|RecName: Full=Hybrid signal transduction histidine kinase L [Dictyostelium discoideum]
CL1337.Contig2_All	2.2073	1.82735e-13	Up	sp|Q9FHI1.1|RecName: Full=MOB kinase activator-like 1A; AltName: Full=Mob1 homolog 1A; AltName: Full=Mps one binder kinase activator-like 1A [Arabidopsis thaliana]
CL1337.Contig21_All	4.12967	0.00940167	Up	sp|Q8GYX0.1|RecName: Full=MOB kinase activator-like 1B; AltName: Full=Mob1 homolog 1B; AltName: Full=Mps one binder kinase activator-like 1B [Arabidopsis thaliana]
CL1337.Contig23_All	1.74464	6.41908e-05	Up	sp|Q8GYX0.1|RecName: Full=MOB kinase activator-like 1B; AltName: Full=Mob1 homolog 1B; AltName: Full=Mps one binder kinase activator-like 1B [Arabidopsis thaliana]
CL1337.Contig24_All	1.04618	2.88685e-09	Up	sp|Q8GYX0.1|RecName: Full=MOB kinase activator-like 1B; AltName: Full=Mob1 homolog 1B; AltName: Full=Mps one binder kinase activator-like 1B [Arabidopsis thaliana]
CL1337.Contig26_All	1.20357	0.00543596	Up	sp|Q9FHI1.1|RecName: Full=MOB kinase activator-like 1A; AltName: Full=Mob1 homolog 1A; AltName: Full=Mps one binder kinase activator-like 1A [Arabidopsis thaliana]
CL1337.Contig7_All	8.74584	2.68323e-12	Up	sp|Q8GYX0.1|RecName: Full=MOB kinase activator-like 1B; AltName: Full=Mob1 homolog 1B; AltName: Full=Mps one binder kinase activator-like 1B [Arabidopsis thaliana]
CL1338.Contig12_All	7.89134	1.55299e-09	Up	sp|Q9SIP7.1|RecName: Full=40S ribosomal protein S3-1 [Arabidopsis thaliana]
CL1338.Contig13_All	9.53969	8.48439e-17	Up	sp|Q9SIP7.1|RecName: Full=40S ribosomal protein S3-1 [Arabidopsis thaliana]
CL1338.Contig15_All	1.85779	4.40355e-05	Up	sp|Q9SIP7.1|RecName: Full=40S ribosomal protein S3-1 [Arabidopsis thaliana]
CL1338.Contig3_All	7.49049	9.78133e-14	Up	No Blast Hit
CL1338.Contig4_All	8.25954	6.2163e-11	Up	sp|Q9FJA6.1|RecName: Full=40S ribosomal protein S3-3 [Arabidopsis thaliana]
CL1338.Contig7_All	1.91861	1.40748e-45	Up	sp|Q9FJA6.1|RecName: Full=40S ribosomal protein S3-3 [Arabidopsis thaliana]
CL1338.Contig9_All	6.56509	4.13287e-63	Up	sp|Q9FJA6.1|RecName: Full=40S ribosomal protein S3-3 [Arabidopsis thaliana]
CL1339.Contig1_All	1.53697	8.04004e-08	Up	sp|O22941.1|RecName: Full=Insulin-degrading enzyme-like 1, peroxisomal; AltName: Full=Insulysin-like 1; AltName: Full=Peroxisomal M16 protease; AltName: Full=Zinc-metallopeptidase [Arabidopsis thaliana]
CL1339.Contig3_All	1.86066	3.98042e-19	Up	sp|O22941.1|RecName: Full=Insulin-degrading enzyme-like 1, peroxisomal; AltName: Full=Insulysin-like 1; AltName: Full=Peroxisomal M16 protease; AltName: Full=Zinc-metallopeptidase [Arabidopsis thaliana]
CL1339.Contig4_All	2.59924	1.33836e-81	Up	sp|P14735.4|RecName: Full=Insulin-degrading enzyme; AltName: Full=Abeta-degrading protease; AltName: Full=Insulin protease; Short=Insulinase; AltName: Full=Insulysin [Homo sapiens]
CL134.Contig17_All	1.31357	0.000747062	Up	sp|B9DGD6.1|RecName: Full=Acetyl-coenzyme A synthetase, chloroplastic/glyoxysomal; AltName: Full=Acetate--CoA ligase; AltName: Full=Acetyl-CoA synthetase; Flags: Precursor [Arabidopsis thaliana]
CL134.Contig19_All	3.08095	2.19286e-27	Up	sp|B9DGD6.1|RecName: Full=Acetyl-coenzyme A synthetase, chloroplastic/glyoxysomal; AltName: Full=Acetate--CoA ligase; AltName: Full=Acetyl-CoA synthetase; Flags: Precursor [Arabidopsis thaliana]
CL134.Contig27_All	1.68757	6.60554e-07	Up	sp|B9DGD6.1|RecName: Full=Acetyl-coenzyme A synthetase, chloroplastic/glyoxysomal; AltName: Full=Acetate--CoA ligase; AltName: Full=Acetyl-CoA synthetase; Flags: Precursor [Arabidopsis thaliana]
CL134.Contig33_All	2.73053	0.00193098	Up	sp|B9DGD6.1|RecName: Full=Acetyl-coenzyme A synthetase, chloroplastic/glyoxysomal; AltName: Full=Acetate--CoA ligase; AltName: Full=Acetyl-CoA synthetase; Flags: Precursor [Arabidopsis thaliana]
CL134.Contig4_All	2.01551	3.48351e-10	Up	sp|B9DGD6.1|RecName: Full=Acetyl-coenzyme A synthetase, chloroplastic/glyoxysomal; AltName: Full=Acetate--CoA ligase; AltName: Full=Acetyl-CoA synthetase; Flags: Precursor [Arabidopsis thaliana]
CL134.Contig7_All	5.6	8.42255e-19	Up	sp|B9DGD6.1|RecName: Full=Acetyl-coenzyme A synthetase, chloroplastic/glyoxysomal; AltName: Full=Acetate--CoA ligase; AltName: Full=Acetyl-CoA synthetase; Flags: Precursor [Arabidopsis thaliana]
CL134.Contig8_All	1.2494	0.0484283	Up	sp|B9DGD6.1|RecName: Full=Acetyl-coenzyme A synthetase, chloroplastic/glyoxysomal; AltName: Full=Acetate--CoA ligase; AltName: Full=Acetyl-CoA synthetase; Flags: Precursor [Arabidopsis thaliana]
CL1340.Contig1_All	2.40876	9.30063e-05	Up	sp|Q59536.1|RecName: Full=Protease 2; AltName: Full=Oligopeptidase B; AltName: Full=Protease II [Moraxella lacunata]
CL1340.Contig11_All	2.4951	5.23215e-06	Up	sp|Q59536.1|RecName: Full=Protease 2; AltName: Full=Oligopeptidase B; AltName: Full=Protease II [Moraxella lacunata]
CL1340.Contig13_All	1.98073	1.49781e-19	Up	sp|Q59536.1|RecName: Full=Protease 2; AltName: Full=Oligopeptidase B; AltName: Full=Protease II [Moraxella lacunata]
CL1340.Contig3_All	1.71718	8.90551e-10	Up	sp|Q59536.1|RecName: Full=Protease 2; AltName: Full=Oligopeptidase B; AltName: Full=Protease II [Moraxella lacunata]
CL1340.Contig4_All	1.9213	2.51615e-08	Up	sp|Q59536.1|RecName: Full=Protease 2; AltName: Full=Oligopeptidase B; AltName: Full=Protease II [Moraxella lacunata]
CL1346.Contig5_All	3.91009	3.10913e-51	Up	sp|Q55680.1|RecName: Full=Uncharacterized protein sll0005 [Synechocystis sp. PCC 6803 substr. Kazusa]
CL1349.Contig15_All	8.06123	4.27438e-10	Up	sp|Q9SDI4.1|RecName: Full=Probable anion transporter 1, chloroplastic; AltName: Full=Phosphate transporter 4;1; Flags: Precursor [Oryza sativa Japonica Group]
CL1349.Contig20_All	1.57452	5.2272e-11	Up	sp|Q652N5.1|RecName: Full=Probable anion transporter 4, chloroplastic; AltName: Full=Phosphate transporter 4;4; Flags: Precursor [Oryza sativa Japonica Group]
CL135.Contig23_All	2.27088	2.62182e-16	Up	No Blast Hit
CL135.Contig28_All	8.96455	7.10975e-13	Up	No Blast Hit
CL135.Contig33_All	3.45852	1.453e-40	Up	No Blast Hit
CL135.Contig4_All	4.55559	2.15885e-89	Up	No Blast Hit
CL135.Contig41_All	6.59508	4.15648e-05	Up	No Blast Hit
CL135.Contig49_All	7.73038	2.15677e-08	Up	No Blast Hit
CL1350.Contig2_All	1.08637	1.57984e-05	Up	sp|F4IUW3.1|RecName: Full=Amino acid transporter AVT1C; Short=AtAvt1C [Arabidopsis thaliana]
CL1350.Contig4_All	3.43519	0.0282226	Up	sp|F4IUW3.1|RecName: Full=Amino acid transporter AVT1C; Short=AtAvt1C [Arabidopsis thaliana]
CL1351.Contig1_All	4.19116	0.00977682	Up	No Blast Hit
CL1351.Contig2_All	5.78886	9.85769e-08	Up	No Blast Hit
CL1352.Contig1_All	1.52477	3.11433e-05	Up	sp|A8ISN6.2|RecName: Full=ADP-ribosylation factor-like protein 3 [Chlamydomonas reinhardtii]
CL1352.Contig5_All	1.51788	0.00340767	Up	sp|A8ISN6.2|RecName: Full=ADP-ribosylation factor-like protein 3 [Chlamydomonas reinhardtii]
CL1354.Contig11_All	1.25203	0.0117386	Up	No Blast Hit
CL1354.Contig18_All	4.72696	9.8214e-05	Up	No Blast Hit
CL1354.Contig2_All	3.86147	0.00582077	Up	No Blast Hit
CL1356.Contig2_All	2.26783	0.00194552	Up	sp|B7UWP0.1|RecName: Full=Transaldolase [Pseudomonas aeruginosa LESB58]
CL1356.Contig4_All	3.22838	3.82086e-12	Up	sp|B7UWP0.1|RecName: Full=Transaldolase [Pseudomonas aeruginosa LESB58]
CL1356.Contig5_All	3.07724	5.50304e-49	Up	sp|B7UWP0.1|RecName: Full=Transaldolase [Pseudomonas aeruginosa LESB58]
CL1356.Contig6_All	2.66776	0.00463951	Up	sp|P66955.2|RecName: Full=Transaldolase B [Salmonella enterica subsp. enterica serovar Typhimurium str. LT2]sp|P66956.2|RecName: Full=Transaldolase B [Salmonella enterica subsp. enterica serovar Typhi]sp|Q57TP8.2|RecName: Full=Transaldolase 1 [Salmonella enterica subsp. enterica serovar Choleraesuis str. SC-B67]sp|Q5PDM6.1|RecName: Full=Transaldolase 1 [Salmonella enterica subsp. enterica serovar…
CL1356.Contig7_All	3.31475	1.65201e-25	Up	sp|A4XTM7.1|RecName: Full=Transaldolase [Pseudomonas mendocina ymp]
CL1358.Contig2_All	3.51336	0.00769521	Up	No Blast Hit
CL1358.Contig6_All	4.4681	0.0137039	Up	No Blast Hit
CL1359.Contig1_All	1.73936	0.00232476	Up	No Blast Hit
CL136.Contig1_All	1.309	5.38927e-05	Up	sp|Q8W4G3.1|RecName: Full=Protein DETOXIFICATION 46, chloroplastic; Short=AtDTX46; AltName: Full=Multidrug and toxic compound extrusion protein 46; Short=MATE protein 46; AltName: Full=Protein EDS5 HOMOLOGUE; Flags: Precursor [Arabidopsis thaliana]
CL136.Contig14_All	1.77873	0.00163971	Up	sp|Q8W4G3.1|RecName: Full=Protein DETOXIFICATION 46, chloroplastic; Short=AtDTX46; AltName: Full=Multidrug and toxic compound extrusion protein 46; Short=MATE protein 46; AltName: Full=Protein EDS5 HOMOLOGUE; Flags: Precursor [Arabidopsis thaliana]
CL136.Contig6_All	1.52639	1.98608e-06	Up	sp|Q8W4G3.1|RecName: Full=Protein DETOXIFICATION 46, chloroplastic; Short=AtDTX46; AltName: Full=Multidrug and toxic compound extrusion protein 46; Short=MATE protein 46; AltName: Full=Protein EDS5 HOMOLOGUE; Flags: Precursor [Arabidopsis thaliana]
CL1362.Contig1_All	1.64522	0.0421238	Up	sp|Q2JRH1.1|RecName: Full=tRNA (guanine-N(7)-)-methyltransferase; AltName: Full=tRNA (guanine(46)-N(7))-methyltransferase; AltName: Full=tRNA(m7G46)-methyltransferase [Synechococcus sp. JA-3-3Ab]
CL1362.Contig5_All	1.23451	0.00232044	Up	sp|Q2JRH1.1|RecName: Full=tRNA (guanine-N(7)-)-methyltransferase; AltName: Full=tRNA (guanine(46)-N(7))-methyltransferase; AltName: Full=tRNA(m7G46)-methyltransferase [Synechococcus sp. JA-3-3Ab]
CL1364.Contig2_All	4.59085	0.00855571	Up	sp|P31170.1|RecName: Full=Heat shock protein 21, chloroplastic; AltName: Full=25.3 kDa heat shock protein, chloroplastic; Short=AtHsp25.3; Flags: Precursor [Arabidopsis thaliana]
CL1366.Contig2_All	1.09183	0.00176965	Up	No Blast Hit
CL1366.Contig3_All	4.36816	0.000595382	Up	No Blast Hit
CL1367.Contig3_All	1.44159	5.4635e-09	Up	sp|Q65XV7.1|RecName: Full=Replication protein A 70 kDa DNA-binding subunit C; Short=OsRPA70c; AltName: Full=Replication factor A protein 1C; AltName: Full=Replication protein A 1C [Oryza sativa Japonica Group]
CL1367.Contig5_All	2.90576	4.92569e-06	Up	No Blast Hit
CL1368.Contig27_All	1.68271	7.21855e-09	Up	No Blast Hit
CL1368.Contig5_All	1.0326	0.00484149	Up	sp|B2AH54.1|RecName: Full=Dihydroorotase; Short=DHOase [Cupriavidus taiwanensis LMG 19424]
CL1369.Contig5_All	3.69512	0.010293	Up	sp|P48055.1|RecName: Full=Sodium- and chloride-dependent betaine transporter; AltName: Full=Na(+)/Cl(-) betaine/GABA transporter; AltName: Full=Solute carrier family 6 member 12 [Oryctolagus cuniculus]
CL1369.Contig7_All	4.01159	0.0312295	Up	sp|A5PJX7.1|RecName: Full=Sodium- and chloride-dependent GABA transporter 2; Short=GAT-2; AltName: Full=Solute carrier family 6 member 13 [Bos taurus]
CL137.Contig3_All	1.47956	3.64772e-26	Up	sp|Q2MHE4.1|RecName: Full=Serine/threonine-protein kinase HT1; AltName: Full=High leaf temperature protein 1 [Arabidopsis thaliana]
CL137.Contig4_All	1.43247	9.98938e-29	Up	sp|Q2MHE4.1|RecName: Full=Serine/threonine-protein kinase HT1; AltName: Full=High leaf temperature protein 1 [Arabidopsis thaliana]
CL1374.Contig3_All	1.34957	1.29476e-06	Up	sp|Q7T0Q5.1|RecName: Full=Nucleolar protein 10 [Xenopus laevis]
CL1374.Contig4_All	1.093	1.80207e-06	Up	sp|Q7T0Q5.1|RecName: Full=Nucleolar protein 10 [Xenopus laevis]
CL1378.Contig4_All	2.21743	0.0254202	Up	sp|Q65XK0.1|RecName: Full=Ketol-acid reductoisomerase, chloroplastic; AltName: Full=Acetohydroxy-acid reductoisomerase; AltName: Full=Alpha-keto-beta-hydroxylacyl reductoisomerase; AltName: Full=Protein KARI; Flags: Precursor [Oryza sativa Japonica Group]
CL1382.Contig10_All	2.03562	3.23533e-05	Up	sp|Q75EV6.2|RecName: Full=Elongation factor 3; Short=EF-3 [Eremothecium gossypii ATCC 10895]
CL1384.Contig1_All	1.98663	8.42008e-06	Up	No Blast Hit
CL1384.Contig3_All	2.95383	3.15689e-05	Up	No Blast Hit
CL1384.Contig4_All	1.69838	3.69914e-06	Up	No Blast Hit
CL1387.Contig10_All	1.86711	1.02183e-29	Up	sp|P54399.1|RecName: Full=Protein disulfide-isomerase; Short=PDI; Short=dPDI; Flags: Precursor [Drosophila melanogaster]
CL1387.Contig5_All	1.59064	2.66774e-39	Up	sp|P54399.1|RecName: Full=Protein disulfide-isomerase; Short=PDI; Short=dPDI; Flags: Precursor [Drosophila melanogaster]
CL1387.Contig6_All	1.4131	1.45485e-16	Up	No Blast Hit
CL1389.Contig1_All	2.60618	7.25252e-09	Up	sp|Q8RXE7.2|RecName: Full=Probable ADP-ribosylation factor GTPase-activating protein AGD14; Short=ARF GAP AGD14; AltName: Full=Protein ARF-GAP DOMAIN 14; Short=AtAGD14; AltName: Full=Protein ZIGA4 [Arabidopsis thaliana]
CL1390.Contig2_All	1.99134	2.00428e-05	Up	No Blast Hit
CL1390.Contig3_All	1.07397	0.0389281	Up	No Blast Hit
CL1392.Contig3_All	1.88752	2.10156e-08	Up	No Blast Hit
CL1397.Contig6_All	1.18725	3.25019e-13	Up	sp|Q0JM17.2|RecName: Full=DEAD-box ATP-dependent RNA helicase 56; AltName: Full=API5-interacting protein 1 [Oryza sativa Japonica Group]
CL1399.Contig1_All	2.09208	0.032798	Up	No Blast Hit
CL14.Contig1_All	1.77865	0.00055666	Up	sp|Q96255.1|RecName: Full=Phosphoserine aminotransferase 1, chloroplastic; Short=AtPSAT1; AltName: Full=Phosphohydroxythreonine aminotransferase; Flags: Precursor [Arabidopsis thaliana]
CL14.Contig12_All	8.08111	9.32034e-11	Up	sp|Q96255.1|RecName: Full=Phosphoserine aminotransferase 1, chloroplastic; Short=AtPSAT1; AltName: Full=Phosphohydroxythreonine aminotransferase; Flags: Precursor [Arabidopsis thaliana]
CL14.Contig13_All	1.90543	2.86656e-06	Up	sp|Q96255.1|RecName: Full=Phosphoserine aminotransferase 1, chloroplastic; Short=AtPSAT1; AltName: Full=Phosphohydroxythreonine aminotransferase; Flags: Precursor [Arabidopsis thaliana]
CL14.Contig2_All	1.38885	1.81314e-14	Up	sp|Q96255.1|RecName: Full=Phosphoserine aminotransferase 1, chloroplastic; Short=AtPSAT1; AltName: Full=Phosphohydroxythreonine aminotransferase; Flags: Precursor [Arabidopsis thaliana]
CL14.Contig3_All	6.55045	3.54321e-06	Up	sp|Q96255.1|RecName: Full=Phosphoserine aminotransferase 1, chloroplastic; Short=AtPSAT1; AltName: Full=Phosphohydroxythreonine aminotransferase; Flags: Precursor [Arabidopsis thaliana]
CL14.Contig5_All	3.92314	0.0339117	Up	sp|Q96255.1|RecName: Full=Phosphoserine aminotransferase 1, chloroplastic; Short=AtPSAT1; AltName: Full=Phosphohydroxythreonine aminotransferase; Flags: Precursor [Arabidopsis thaliana]
CL14.Contig9_All	9.9054	9.84647e-19	Up	sp|Q96255.1|RecName: Full=Phosphoserine aminotransferase 1, chloroplastic; Short=AtPSAT1; AltName: Full=Phosphohydroxythreonine aminotransferase; Flags: Precursor [Arabidopsis thaliana]
CL1407.Contig2_All	1.15634	7.20997e-05	Up	No Blast Hit
CL141.Contig1_All	1.2655	0.016574	Up	sp|Q9LI77.1|RecName: Full=Glutamyl-tRNA(Gln) amidotransferase subunit A, chloroplastic/mitochondrial; Short=Glu-AdT subunit A [Arabidopsis thaliana]
CL141.Contig17_All	7.63564	2.01937e-08	Up	sp|Q9LI77.1|RecName: Full=Glutamyl-tRNA(Gln) amidotransferase subunit A, chloroplastic/mitochondrial; Short=Glu-AdT subunit A [Arabidopsis thaliana]
CL141.Contig28_All	1.08378	0.0287596	Up	sp|Q9LI77.1|RecName: Full=Glutamyl-tRNA(Gln) amidotransferase subunit A, chloroplastic/mitochondrial; Short=Glu-AdT subunit A [Arabidopsis thaliana]
CL141.Contig4_All	3.08694	1.06721e-32	Up	sp|Q25A68.1|RecName: Full=Glutamyl-tRNA(Gln) amidotransferase subunit A, chloroplastic/mitochondrial; Short=Glu-AdT subunit A [Oryza sativa Indica Group]
CL1412.Contig1_All	2.83688	0.000796015	Up	No Blast Hit
CL1412.Contig4_All	3.31035	4.63227e-46	Up	No Blast Hit
CL1412.Contig7_All	1.20987	5.19224e-06	Up	No Blast Hit
CL1413.Contig2_All	1.82406	2.53869e-05	Up	sp|P78937.2|RecName: Full=Sulfate adenylyltransferase; AltName: Full=ATP-sulfurylase; AltName: Full=Sulfate adenylate transferase; Short=SAT [Schizosaccharomyces pombe 972h-]
CL1413.Contig5_All	1.2475	0.00584296	Up	sp|P78937.2|RecName: Full=Sulfate adenylyltransferase; AltName: Full=ATP-sulfurylase; AltName: Full=Sulfate adenylate transferase; Short=SAT [Schizosaccharomyces pombe 972h-]
CL1413.Contig8_All	1.15839	3.72552e-05	Up	sp|P78937.2|RecName: Full=Sulfate adenylyltransferase; AltName: Full=ATP-sulfurylase; AltName: Full=Sulfate adenylate transferase; Short=SAT [Schizosaccharomyces pombe 972h-]
CL1413.Contig9_All	2.69054	0.029894	Up	sp|Q0V6P9.1|RecName: Full=Sulfate adenylyltransferase; AltName: Full=ATP-sulfurylase; AltName: Full=Sulfate adenylate transferase; Short=SAT [Parastagonospora nodorum SN15]
CL1415.Contig14_All	8.97886	2.08876e-14	Up	sp|Q15208.1|RecName: Full=Serine/threonine-protein kinase 38; AltName: Full=NDR1 protein kinase; AltName: Full=Nuclear Dbf2-related kinase 1 [Homo sapiens]sp|Q5R8M1.1|RecName: Full=Serine/threonine-protein kinase 38 [Pongo abelii]
CL1415.Contig15_All	4.01694	0.0336011	Up	sp|Q60BX0.1|RecName: Full=Hydroxyacylglutathione hydrolase; AltName: Full=Glyoxalase II; Short=Glx II [Methylococcus capsulatus str. Bath]
CL1415.Contig19_All	9.37187	3.8044e-16	Up	sp|O13310.1|RecName: Full=Serine/threonine-protein kinase orb6 [Schizosaccharomyces pombe 972h-]
CL1415.Contig2_All	3.25446	5.99412e-05	Up	sp|O13310.1|RecName: Full=Serine/threonine-protein kinase orb6 [Schizosaccharomyces pombe 972h-]
CL1415.Contig22_All	2.78222	1.25376e-16	Up	sp|Q9Y2H1.3|RecName: Full=Serine/threonine-protein kinase 38-like; AltName: Full=NDR2 protein kinase; AltName: Full=Nuclear Dbf2-related kinase 2 [Homo sapiens]
CL1415.Contig23_All	9.15313	1.19491e-14	Up	sp|Q9Y2H1.3|RecName: Full=Serine/threonine-protein kinase 38-like; AltName: Full=NDR2 protein kinase; AltName: Full=Nuclear Dbf2-related kinase 2 [Homo sapiens]
CL1415.Contig27_All	10.1299	6.76288e-20	Up	sp|Q9Y2H1.3|RecName: Full=Serine/threonine-protein kinase 38-like; AltName: Full=NDR2 protein kinase; AltName: Full=Nuclear Dbf2-related kinase 2 [Homo sapiens]
CL1415.Contig29_All	9.27729	1.03827e-14	Up	sp|Q60BX0.1|RecName: Full=Hydroxyacylglutathione hydrolase; AltName: Full=Glyoxalase II; Short=Glx II [Methylococcus capsulatus str. Bath]
CL1415.Contig3_All	1.64868	1.21874e-12	Up	sp|Q9Y2H1.3|RecName: Full=Serine/threonine-protein kinase 38-like; AltName: Full=NDR2 protein kinase; AltName: Full=Nuclear Dbf2-related kinase 2 [Homo sapiens]
CL1415.Contig39_All	2.15224	3.6492e-05	Up	sp|Q60BX0.1|RecName: Full=Hydroxyacylglutathione hydrolase; AltName: Full=Glyoxalase II; Short=Glx II [Methylococcus capsulatus str. Bath]
CL1415.Contig4_All	8.66609	4.46865e-13	Up	sp|Q9BU70.2|RecName: Full=tRNA (adenine(37)-N6)-methyltransferase; AltName: Full=tRNA methyltransferase O [Homo sapiens]
CL1415.Contig42_All	3.80059	2.69517e-07	Up	sp|Q60BX0.1|RecName: Full=Hydroxyacylglutathione hydrolase; AltName: Full=Glyoxalase II; Short=Glx II [Methylococcus capsulatus str. Bath]
CL1415.Contig6_All	9.85838	4.57751e-18	Up	sp|P28634.2|RecName: Full=tRNA (adenine(37)-N6)-methyltransferase; AltName: Full=tRNA (m6t6A37) methyltransferase; AltName: Full=tRNA methyltransferase O [Escherichia coli K-12]
CL1415.Contig7_All	10.0067	1.59017e-19	Up	sp|Q9RPT0.1|RecName: Full=Putative S-adenosylmethionine-dependent methyltransferase RcsF [Pseudomonas aeruginosa PAO1]
CL1417.Contig17_All	2.48536	0.00533259	Up	No Blast Hit
CL1419.Contig1_All	1.56977	3.97928e-19	Up	sp|Q9LSE4.1|RecName: Full=Protein COFACTOR ASSEMBLY OF COMPLEX C SUBUNIT B CCB1, chloroplastic; Flags: Precursor [Arabidopsis thaliana]
CL1419.Contig2_All	1.2552	1.61923e-05	Up	sp|Q9LSE4.1|RecName: Full=Protein COFACTOR ASSEMBLY OF COMPLEX C SUBUNIT B CCB1, chloroplastic; Flags: Precursor [Arabidopsis thaliana]
CL1419.Contig3_All	1.39408	7.00281e-16	Up	sp|Q9SMU7.1|RecName: Full=Signal recognition particle 9 kDa protein; Short=SRP9 [Arabidopsis thaliana]
CL1420.Contig1_All	1.01098	1.26256e-14	Up	sp|Q96361.3|RecName: Full=ADP-ribosylation factor 1 [Brassica rapa subsp. pekinensis]
CL1420.Contig4_All	2.41664	0.00099777	Up	sp|Q96361.3|RecName: Full=ADP-ribosylation factor 1 [Brassica rapa subsp. pekinensis]
CL1420.Contig7_All	1.5538	0.00425295	Up	sp|Q96361.3|RecName: Full=ADP-ribosylation factor 1 [Brassica rapa subsp. pekinensis]
CL1420.Contig8_All	3.27676	0.0385581	Up	sp|Q96361.3|RecName: Full=ADP-ribosylation factor 1 [Brassica rapa subsp. pekinensis]
CL1421.Contig3_All	2.38677	8.24862e-05	Up	sp|Q02614.2|RecName: Full=SAP30-binding protein; AltName: Full=Transcriptional regulator protein HCNGP [Mus musculus]
CL1426.Contig1_All	1.21105	5.10504e-12	Up	sp|Q9ZSB5.2|RecName: Full=Ubiquitin carboxyl-terminal hydrolase 10; AltName: Full=Deubiquitinating enzyme 10; Short=AtUBP10; AltName: Full=Ubiquitin thioesterase 10; AltName: Full=Ubiquitin-specific-processing protease 10 [Arabidopsis thaliana]
CL1426.Contig19_All	1.04715	8.27385e-06	Up	sp|Q9MAQ3.2|RecName: Full=Putative ubiquitin carboxyl-terminal hydrolase 11; AltName: Full=Deubiquitinating enzyme 11; Short=AtUBP11; AltName: Full=Ubiquitin thioesterase 11; AltName: Full=Ubiquitin-specific-processing protease 11 [Arabidopsis thaliana]
CL1426.Contig2_All	1.28692	0.00122121	Up	sp|Q9ZSB5.2|RecName: Full=Ubiquitin carboxyl-terminal hydrolase 10; AltName: Full=Deubiquitinating enzyme 10; Short=AtUBP10; AltName: Full=Ubiquitin thioesterase 10; AltName: Full=Ubiquitin-specific-processing protease 10 [Arabidopsis thaliana]
CL1427.Contig11_All	1.74739	8.76896e-11	Up	sp|Q94AY1.1|RecName: Full=L-aspartate oxidase, chloroplastic; AltName: Full=Protein FLAGELLIN-INSENSITIVE 4; Flags: Precursor [Arabidopsis thaliana]
CL1427.Contig2_All	1.45013	9.52883e-16	Up	sp|Q94AY1.1|RecName: Full=L-aspartate oxidase, chloroplastic; AltName: Full=Protein FLAGELLIN-INSENSITIVE 4; Flags: Precursor [Arabidopsis thaliana]
CL1427.Contig3_All	4.88197	4.1561e-05	Up	sp|Q94AY1.1|RecName: Full=L-aspartate oxidase, chloroplastic; AltName: Full=Protein FLAGELLIN-INSENSITIVE 4; Flags: Precursor [Arabidopsis thaliana]
CL1427.Contig4_All	1.04292	0.000215288	Up	sp|Q94AY1.1|RecName: Full=L-aspartate oxidase, chloroplastic; AltName: Full=Protein FLAGELLIN-INSENSITIVE 4; Flags: Precursor [Arabidopsis thaliana]
CL1427.Contig6_All	1.11165	0.00720597	Up	sp|Q94AY1.1|RecName: Full=L-aspartate oxidase, chloroplastic; AltName: Full=Protein FLAGELLIN-INSENSITIVE 4; Flags: Precursor [Arabidopsis thaliana]
CL1427.Contig7_All	1.62532	0.000512449	Up	sp|Q94AY1.1|RecName: Full=L-aspartate oxidase, chloroplastic; AltName: Full=Protein FLAGELLIN-INSENSITIVE 4; Flags: Precursor [Arabidopsis thaliana]
CL1429.Contig4_All	2.14036	3.69723e-09	Up	sp|Q94K66.1|RecName: Full=Early light-induced protein 2, chloroplastic; Flags: Precursor [Arabidopsis thaliana]
CL1429.Contig6_All	1.10814	0.00068562	Up	sp|Q84ZC0.1|RecName: Full=Probable V-type proton ATPase subunit H; Short=V-ATPase subunit H; AltName: Full=Vacuolar proton pump subunit H [Oryza sativa Japonica Group]
CL1432.Contig11_All	2.12872	1.06272e-07	Up	sp|Q9YHZ6.2|RecName: Full=Cell division control protein 45 homolog [Xenopus laevis]
CL1432.Contig12_All	2.00976	9.91421e-10	Up	sp|Q9YHZ6.2|RecName: Full=Cell division control protein 45 homolog [Xenopus laevis]
CL1432.Contig3_All	1.50263	2.00391e-05	Up	sp|Q9FLQ7.3|RecName: Full=Formin-like protein 20; Short=AtFH20 [Arabidopsis thaliana]
CL1432.Contig5_All	1.68918	2.08857e-10	Up	sp|Q9YHZ6.2|RecName: Full=Cell division control protein 45 homolog [Xenopus laevis]
CL1432.Contig6_All	2.05075	3.2393e-13	Up	sp|Q9YHZ6.2|RecName: Full=Cell division control protein 45 homolog [Xenopus laevis]
[truncated: 371,884+ more rows]
